# Supplementary material for: Establishment and external verification of an oxidative stress-related gene signature to predict clinical outcomes and therapeutic responses of colorectal cancer
Source: Front Pharmacol. 2023 Feb 13;13:991881. doi: 10.3389/fphar.2022.991881 (PMC9968941; doi:10.3389/fphar.2022.991881)
Supplement: Supplementary file 1 [file Table2.XLSX]

## Sheet: up cancer vs normal
Gene_Name	log2FC	p_value	q_value	cancer	normal
CRP	9.75472	5.53571e-17	2.01339e-16	4.82855	-4.92617
KLK6	8.77098	6.15041e-50	9.37275e-49	4.94742	-3.82356
ALB	8.75255	1.68506e-13	5.03347e-13	7.51498	-1.23757
NOTUM	8.69888	1.04831e-39	1.10198e-38	6.54047	-2.15841
PPBP	8.59402	2.27523e-21	1.05206e-20	5.88385	-2.71017
FGB	8.40675	3.46925e-18	1.34836e-17	5.24798	-3.15877
ORM1	8.30311	4.61034e-18	1.78206e-17	4.47226	-3.83085
FGG	8.20235	9.93066e-15	3.19049e-14	4.89573	-3.30662
CST1	8.05524	4.79638e-55	8.71392e-54	5.00362	-3.05162
FGA	8.02241	5.63592e-17	2.04783e-16	5.64461	-2.3778
MAGEA3	8.00174	5.38996e-20	2.32432e-19	2.80706	-5.19468
COL10A1	7.58207	2.49474e-52	4.16998e-51	4.84612	-2.73595
MAGEA6	7.55722	5.84092e-19	2.37395e-18	2.49536	-5.06186
PAEP	7.54079	8.15147e-21	3.6631e-20	2.77154	-4.76925
PRSS56	7.53769	7.09149e-21	3.20228e-20	2.50188	-5.0358
STYXL2	7.33796	1.31425e-26	7.79364e-26	5.80384	-1.53412
KRT23	7.33107	1.16985e-46	1.62281e-45	6.38814	-0.942932
KLK7	7.31424	4.22268e-34	3.51133e-33	2.80431	-4.50993
DKK4	7.28339	5.01038e-29	3.37888e-28	2.72397	-4.55942
TCN1	7.15411	3.81471e-30	2.70529e-29	4.83425	-2.31986
MMP7	7.00806	6.32735e-52	1.04468e-50	6.23539	-0.772674
MAGEA12	6.8729	5.10684e-18	1.96783e-17	1.73289	-5.14001
C6orf15	6.87261	1.75677e-27	1.09103e-26	2.21529	-4.65732
MUC6	6.8051	7.02958e-19	2.83841e-18	4.63222	-2.17287
CLDN18	6.74451	8.7948e-17	3.15393e-16	4.67382	-2.07068
KLK8	6.68619	2.08842e-33	1.69021e-32	1.64435	-5.04183
KRT80	6.61802	5.29958e-149	8.36826e-147	5.51702	-1.101
ZIC5	6.51546	1.27101e-27	7.96356e-27	1.63389	-4.88157
FEZF1	6.48534	1.7444e-36	1.60921e-35	1.49687	-4.98848
FOXQ1	6.44456	7.82142e-112	5.77579e-110	5.65554	-0.789026
HP	6.3361	9.61178e-12	2.59916e-11	5.39544	-0.940663
HRG	6.32857	1.39501e-13	4.19236e-13	2.37957	-3.949
ELF5	6.3026	5.90691e-24	3.11351e-23	1.91391	-4.38869
FGL1	6.30145	3.061e-14	9.58129e-14	2.52686	-3.77459
AHSG	6.26615	4.00478e-16	1.38723e-15	2.56616	-3.69999
COL11A1	6.24712	1.53454e-56	2.91641e-55	5.46736	-0.779768
SFTA2	6.24558	6.50162e-42	7.48669e-41	1.82212	-4.42346
PNMA5	6.18388	2.97215e-15	9.82317e-15	2.25514	-3.92874
ONECUT3	6.18055	1.73791e-19	7.28694e-19	2.20137	-3.97918
GC	6.15913	2.94423e-12	8.21914e-12	2.60082	-3.55831
CEL	6.09744	4.25452e-30	3.01144e-29	5.49645	-0.60099
SLC26A9	5.96913	4.46208e-20	1.93431e-19	1.66307	-4.30605
SLCO1B3	5.96426	1.48948e-31	1.11827e-30	2.20742	-3.75684
HABP2	5.95661	2.59488e-22	1.26515e-21	1.67723	-4.27938
COMP	5.91276	5.65796e-34	4.68384e-33	4.60091	-1.31185
SOX14	5.86783	3.31294e-31	2.45501e-30	0.956834	-4.91099
EPYC	5.84484	5.5663e-26	3.21106e-25	1.12387	-4.72096
ZIC2	5.82804	2.72088e-27	1.66953e-26	2.90163	-2.92641
NKX2-1	5.80302	7.34179e-17	2.64822e-16	1.03505	-4.76797
CPNE7	5.80009	4.21482e-72	1.21241e-70	5.19979	-0.600308
KRT75	5.77383	8.0397e-31	5.86405e-30	0.995415	-4.77841
CDH3	5.77055	7.66404e-177	2.27515e-174	6.7211	0.95055
SPRR1B	5.74404	2.80475e-19	1.15802e-18	0.832117	-4.91193
LEMD1	5.7278	8.09543e-51	1.27559e-49	2.18257	-3.54523
H1-5	5.72309	1.94808e-17	7.26335e-17	2.34091	-3.38218
STRA6	5.6831	5.87084e-48	8.40317e-47	3.92497	-1.75812
SERPINA4	5.67175	8.37459e-34	6.90578e-33	0.970956	-4.70079
SPRR2D	5.63784	3.21795e-20	1.40731e-19	0.616393	-5.02145
SPRR3	5.60941	8.12312e-17	2.92224e-16	1.05869	-4.55073
CLDN2	5.5914	8.45483e-39	8.51969e-38	7.4845	1.89311
SPRR1A	5.59007	2.24262e-19	9.32675e-19	0.457925	-5.13214
IGFL1	5.58846	9.86589e-22	4.66219e-21	0.339513	-5.24895
KRT6A	5.55604	1.06271e-17	4.01062e-17	3.44358	-2.11246
KRT6B	5.52033	8.94528e-26	5.10869e-25	4.1368	-1.38353
CA9	5.51837	2.34899e-33	1.8949e-32	5.78439	0.26602
LY6G6F-LY6G6D	5.5128	5.90502e-28	3.75849e-27	3.53296	-1.97984
PRR9	5.49907	2.41814e-18	9.48534e-18	0.390731	-5.10834
MAGEA11	5.49575	2.25664e-17	8.40113e-17	1.12337	-4.37238
SPRR2A	5.48682	5.9896e-19	2.43238e-18	0.578477	-4.90835
NPSR1	5.48113	1.27698e-18	5.08837e-18	2.68818	-2.79295
ORM2	5.47812	7.11438e-18	2.71811e-17	1.58812	-3.89
CSAG1	5.47447	4.07027e-16	1.4086e-15	0.734453	-4.74002
H4C3	5.46573	2.99218e-16	1.04501e-15	1.4511	-4.01462
KRT16	5.45081	3.29276e-22	1.5972e-21	2.06496	-3.38584
H1-4	5.42992	7.004e-18	2.67732e-17	2.39919	-3.03073
PAH	5.39496	9.28732e-28	5.85606e-27	2.26589	-3.12907
AQP5	5.38854	3.19175e-17	1.1779e-16	2.571	-2.81754
ESM1	5.38231	3.05598e-128	3.15e-126	3.01245	-2.36986
NXPH4	5.38161	8.02444e-26	4.58809e-25	3.00858	-2.37303
CST2	5.36935	5.63976e-43	6.7892e-42	1.06234	-4.30701
F2	5.35142	1.17449e-18	4.68881e-18	1.70281	-3.64861
EN2	5.3395	9.33119e-26	5.32294e-25	1.09456	-4.24494
IGF2	5.33827	1.63672e-15	5.48889e-15	10.5772	5.23894
WNT2	5.33676	1.41034e-100	7.92941e-99	3.3457	-1.99106
ETV4	5.32837	9.31185e-155	1.64543e-152	7.03683	1.70845
LY6G6D	5.30487	5.92338e-26	3.41043e-25	3.53106	-1.77381
OTX1	5.24917	1.85124e-71	5.26397e-70	1.73876	-3.5104
C9	5.24255	4.8271e-14	1.49361e-13	1.29233	-3.95022
APOA2	5.22987	6.71046e-12	1.83027e-11	2.9544	-2.27547
CEMIP	5.22925	1.56525e-100	8.76716e-99	7.32952	2.10026
INHBA	5.21662	4.85935e-64	1.12875e-62	5.49928	0.282658
MAGEA1	5.17733	1.50002e-14	4.78093e-14	-0.0275342	-5.20486
MAGEB17	5.16259	2.22473e-21	1.02935e-20	1.69185	-3.47074
KRT17	5.14871	2.17505e-30	1.55888e-29	5.10187	-0.046835
AKR1C4	5.14614	1.01921e-28	6.77176e-28	0.852918	-4.29322
TRIM72	5.13141	7.64694e-20	3.26629e-19	2.36419	-2.76722
PRSS2	5.13105	1.61462e-12	4.56405e-12	5.77067	0.639618
IGFL4	5.11424	2.27936e-51	3.67744e-50	1.4411	-3.67314
WNT7B	5.09643	2.17154e-29	1.49085e-28	1.07161	-4.02481
KLK10	5.05615	5.61731e-35	4.85601e-34	5.77826	0.722109
GRIN2D	5.03475	8.62067e-101	4.86527e-99	5.48909	0.454334
MMP13	5.0303	3.46856e-28	2.2326e-27	1.29699	-3.73332
CALB1	5.02602	6.36679e-14	1.95495e-13	3.61832	-1.40769
TACSTD2	5.01774	6.18382e-32	4.7191e-31	5.66224	0.6445
GAD1	5.00183	7.83105e-40	8.27305e-39	1.96047	-3.04136
IBSP	4.93451	1.43371e-29	9.93029e-29	0.426552	-4.50796
IGF2BP1	4.91564	1.02592e-17	3.87572e-17	2.62848	-2.28716
LY6D	4.86953	5.67207e-17	2.05996e-16	1.26744	-3.60208
CHST4	4.86588	2.96375e-20	1.29882e-19	1.93568	-2.93021
CLDN1	4.85934	2.41637e-112	1.79331e-110	6.77905	1.91972
PADI3	4.85389	1.44122e-18	5.72899e-18	2.11745	-2.73644
MMP3	4.84305	2.15691e-35	1.90452e-34	5.74472	0.901671
PRSS33	4.84269	1.02253e-22	5.0965e-22	3.40788	-1.43481
H3C2	4.82357	5.5626e-15	1.80906e-14	1.30664	-3.51693
CALCA	4.80916	5.08707e-17	1.85431e-16	1.77431	-3.03485
FGF20	4.80783	3.27311e-20	1.43017e-19	0.186148	-4.62168
H2BC10	4.78029	3.59344e-15	1.18186e-14	-0.0400589	-4.82035
H4C4	4.78022	3.73822e-15	1.22866e-14	1.04681	-3.73341
SALL4	4.77287	3.78856e-67	9.69546e-66	2.11908	-2.65378
CCNP	4.76939	5.27544e-52	8.73922e-51	2.55607	-2.21332
UGT2B4	4.76013	1.3976e-13	4.1993e-13	0.552965	-4.20716
KLC3	4.7593	3.17334e-39	3.25739e-38	0.264296	-4.49501
MMP8	4.7593	3.81936e-20	1.66395e-19	0.320044	-4.43925
DMBX1	4.74957	4.03689e-33	3.22842e-32	0.0576342	-4.69193
PDX1	4.73224	6.92031e-77	2.26751e-75	4.43241	-0.299822
CXCL5	4.72696	5.1893e-19	2.11607e-18	5.37456	0.647599
DHRS2	4.72212	6.32242e-26	3.63453e-25	2.8044	-1.91772
VTN	4.70871	6.99924e-12	1.90728e-11	3.34695	-1.36176
H4C2	4.69281	7.16677e-16	2.45107e-15	0.1636	-4.52921
DMRTA2	4.66026	6.21206e-21	2.81115e-20	0.978704	-3.68155
CXCL17	4.6515	1.67406e-19	7.02321e-19	0.846989	-3.80451
POU5F1B	4.64967	5.96704e-49	8.83038e-48	3.25842	-1.39125
TESC	4.64946	2.18909e-55	4.02137e-54	6.01612	1.36666
MSX2	4.63945	1.02615e-45	1.37094e-44	3.9404	-0.699049
TRIM71	4.61553	4.74572e-19	1.93731e-18	0.0273434	-4.58818
BAAT	4.61226	1.52083e-18	6.03252e-18	0.814924	-3.79734
PGC	4.57693	2.67368e-23	1.37225e-22	1.39169	-3.18524
ITIH1	4.55701	5.79926e-11	1.48847e-10	1.60095	-2.95606
WT1	4.55534	6.54878e-28	4.16289e-27	1.27531	-3.28002
MMP1	4.55438	3.02191e-32	2.32888e-31	6.96983	2.41545
LARGE2	4.52183	1.34495e-68	3.55215e-67	5.60376	1.08193
IL11	4.51975	3.85494e-35	3.35791e-34	2.44971	-2.07004
STPG4	4.51551	7.8307e-49	1.15423e-47	0.647364	-3.86815
AMBP	4.50441	3.12528e-15	1.03154e-14	3.3989	-1.10551
SIM2	4.49842	5.21788e-83	1.97574e-81	4.14386	-0.354557
SOX1	4.49486	2.25793e-18	8.86859e-18	1.35759	-3.13727
S100A2	4.46485	1.35102e-33	1.10547e-32	3.81226	-0.652585
MMP11	4.46478	2.6048e-51	4.18885e-50	7.07181	2.60703
PIWIL1	4.46165	2.16921e-21	1.00649e-20	3.03081	-1.43084
SLC22A11	4.46149	7.95924e-29	5.31678e-28	1.75342	-2.70807
TNNI3	4.44716	1.49863e-32	1.17013e-31	0.966912	-3.48025
FOLR1	4.41025	1.2601e-20	5.6083e-20	2.99526	-1.415
CST6	4.40899	3.06053e-16	1.06838e-15	1.45378	-2.95521
NKD2	4.39377	7.62224e-51	1.20487e-49	4.93356	0.539783
DSG3	4.39141	7.56994e-19	3.04913e-18	3.97037	-0.421037
DDN	4.38445	3.34547e-70	9.2299e-69	1.93512	-2.44933
EPHX4	4.37213	5.08989e-81	1.85625e-79	3.0919	-1.28023
PLG	4.36452	1.81457e-09	4.22489e-09	1.45224	-2.91227
SERPINC1	4.34548	1.74596e-10	4.35478e-10	1.92134	-2.42414
GATA4	4.31997	2.21714e-13	6.57784e-13	1.13533	-3.18464
ACSL6	4.31804	2.66242e-28	1.72871e-27	4.75491	0.436862
DSC3	4.30953	4.04838e-20	1.76114e-19	4.04674	-0.262793
C2CD4A	4.30503	6.49547e-47	9.06983e-46	4.84567	0.540635
ANXA10	4.3044	1.19642e-12	3.40332e-12	1.36126	-2.94314
SLC35D3	4.29418	1.57739e-25	8.90577e-25	3.01223	-1.28195
SERPINB7	4.28411	8.05929e-17	2.90138e-16	0.528272	-3.75584
MAPK15	4.22204	1.42048e-45	1.87916e-44	2.99955	-1.22249
SLC13A3	4.20454	4.90256e-24	2.59425e-23	3.40852	-0.796019
GJB5	4.19314	3.15382e-19	1.29638e-18	2.25063	-1.94251
SP8	4.16682	1.28035e-19	5.40817e-19	0.290925	-3.8759
KRT5	4.16644	1.58962e-10	3.97085e-10	3.4898	-0.676643
CCN6	4.15709	7.87731e-20	3.35889e-19	1.62752	-2.52957
PRSS1	4.15261	7.33416e-16	2.50716e-15	0.974843	-3.17776
PLA2G3	4.14505	7.95005e-18	3.02493e-17	1.37048	-2.77457
CAMKV	4.13395	1.11717e-21	5.25417e-21	0.749359	-3.38459
TCP11	4.12996	6.01577e-15	1.95088e-14	0.364033	-3.76592
ASCL2	4.12677	1.20385e-46	1.66841e-45	7.14611	3.01934
H4C5	4.12333	2.2418e-15	7.46412e-15	1.61581	-2.50752
ITIH2	4.12301	9.4229e-12	2.54901e-11	1.80434	-2.31867
LPO	4.11585	2.20289e-24	1.18469e-23	0.045231	-4.07062
NKD1	4.1117	2.47789e-31	1.8445e-30	6.79542	2.68372
TG	4.09491	9.47028e-37	8.85185e-36	3.56173	-0.533188
SLC4A11	4.08314	2.45225e-44	3.10569e-43	3.29254	-0.790599
CYP2W1	4.0568	2.03621e-18	8.0147e-18	6.17125	2.11445
ADAM12	4.05243	3.5418e-35	3.0924e-34	4.65223	0.599795
TRIM29	4.04771	7.54684e-50	1.14304e-48	6.67327	2.62556
VWA2	4.04722	5.44254e-62	1.20393e-60	4.72069	0.673478
PRR36	4.03831	5.5164e-43	6.6569e-42	3.37307	-0.665239
AMH	4.03281	1.51345e-24	8.19563e-24	2.04906	-1.98374
MUC16	4.02532	2.00206e-14	6.32538e-14	1.22459	-2.80073
PKP1	4.02448	2.37787e-32	1.84307e-31	3.83674	-0.187745
TLX1	4.02363	7.84766e-44	9.74752e-43	2.07927	-1.94436
SSTR5	4.01458	1.48907e-21	6.97671e-21	1.04184	-2.97274
H2AC14	3.99322	8.30582e-14	2.532e-13	-0.0213989	-4.01462
SERPIND1	3.98973	1.03692e-17	3.91629e-17	1.47208	-2.51765
TNNT1	3.98581	1.46607e-18	5.82463e-18	2.11454	-1.87127
TMPRSS11E	3.98191	2.36505e-12	6.63223e-12	0.0800811	-3.90183
NMUR2	3.94532	2.33239e-13	6.91013e-13	0.264713	-3.68061
ULBP2	3.93668	1.36026e-36	1.26268e-35	1.1455	-2.79117
NPC1L1	3.93437	4.6507e-18	1.7972e-17	2.8678	-1.06657
IGF2BP3	3.92756	8.04587e-17	2.89726e-16	2.31936	-1.60821
GRHL3	3.91435	7.30899e-48	1.04415e-46	2.62032	-1.29403
FGF19	3.91299	3.45915e-15	1.13921e-14	2.10071	-1.81228
MUC5AC	3.91229	2.20438e-12	6.19103e-12	5.83464	1.92236
CALCB	3.90938	5.27907e-09	1.19012e-08	2.41337	-1.49601
TMEM211	3.88511	6.73821e-26	3.86906e-25	2.22412	-1.66099
TRIB3	3.88253	5.98195e-86	2.39973e-84	6.58252	2.69999
IRX5	3.86386	1.33078e-34	1.13067e-33	0.586852	-3.27701
KLHL35	3.86361	2.55381e-45	3.33681e-44	2.92743	-0.936186
ASCL5	3.85998	3.28587e-37	3.12642e-36	0.908634	-2.95135
SPP1	3.85296	1.07759e-22	5.36736e-22	7.43834	3.58538
ISM2	3.84897	1.70302e-17	6.37045e-17	1.82139	-2.02757
H2BC17	3.84144	4.01647e-14	1.24747e-13	0.202844	-3.63859
SERPINB2	3.83966	3.52233e-15	1.1595e-14	0.449227	-3.39043
UNC93A	3.80211	2.19637e-22	1.07664e-21	2.35292	-1.44919
MAT1A	3.80065	3.12561e-18	1.21832e-17	2.7378	-1.06285
SMKR1	3.7955	2.56064e-46	3.51597e-45	1.08416	-2.71135
A2ML1	3.78374	1.37303e-12	3.8945e-12	0.411036	-3.3727
EVA1A	3.78077	3.38692e-58	6.69402e-57	3.38811	-0.392665
VENTX	3.77112	1.57223e-17	5.88861e-17	2.57283	-1.19829
CTHRC1	3.76876	1.44812e-46	2.00321e-45	5.07078	1.30201
LCN15	3.76555	4.02016e-09	9.15344e-09	6.08717	2.32162
EPOP	3.72698	1.04162e-64	2.47372e-63	4.13695	0.409974
HPX	3.71097	1.77085e-11	4.69874e-11	3.3349	-0.376069
SP5	3.70655	4.13676e-35	3.59918e-34	4.03845	0.331905
GJB4	3.70385	8.65184e-35	7.41879e-34	2.24795	-1.4559
NANOS3	3.70279	2.12281e-27	1.31341e-26	1.19977	-2.50302
CXCL8	3.70269	1.28278e-20	5.70751e-20	7.15905	3.45635
HCAR1	3.69977	6.31439e-19	2.55798e-18	1.55335	-2.14642
OLR1	3.69351	2.01204e-27	1.24592e-26	2.68478	-1.00872
DLX6	3.68477	5.21111e-19	2.12379e-18	0.295216	-3.38956
F7	3.68236	6.24955e-18	2.39633e-17	1.58951	-2.09285
KRT7	3.68004	3.52761e-22	1.70889e-21	3.87884	0.198799
STK31	3.67864	4.18727e-38	4.10242e-37	1.95137	-1.72728
IGFBP1	3.67846	2.13957e-14	6.74548e-14	0.332467	-3.34599
PRSS22	3.66604	5.26545e-59	1.06478e-57	4.83508	1.16904
MCIDAS	3.66192	4.16366e-57	8.01573e-56	0.286677	-3.37524
PRR7	3.65992	1.89425e-50	2.95651e-49	3.77305	0.113133
SAA2	3.6564	3.56207e-14	1.11005e-13	2.98689	-0.669516
ALDH3B2	3.65545	2.21539e-25	1.24322e-24	1.52581	-2.12964
HOXC11	3.65097	7.22735e-13	2.07777e-12	0.796852	-2.85412
CBX2	3.65075	6.11239e-67	1.55887e-65	4.16933	0.51858
HAMP	3.64772	4.30418e-13	1.25687e-12	1.23003	-2.41768
MDFI	3.64191	2.46486e-76	7.97078e-75	4.05768	0.415769
H1-3	3.64054	2.53271e-11	6.65009e-11	1.17852	-2.46202
LBP	3.6117	1.70328e-10	4.25047e-10	2.1119	-1.4998
HAGHL	3.59646	1.65749e-43	2.03998e-42	3.72543	0.128965
CCDC78	3.57713	5.6008e-43	6.74779e-42	2.01908	-1.55804
STC2	3.57202	6.68539e-40	7.08795e-39	4.97422	1.40219
RIPPLY3	3.56837	7.37275e-29	4.93612e-28	0.701231	-2.86714
PRKCG	3.563	5.1441e-20	2.22088e-19	1.447	-2.116
ATG9B	3.54153	2.17247e-52	3.6354e-51	2.74594	-0.795584
SLCO4A1	3.52719	1.05281e-85	4.18952e-84	6.425	2.89782
SERPINA7	3.52092	3.51812e-14	1.09659e-13	0.580063	-2.94085
CPN1	3.49951	1.81453e-14	5.7451e-14	0.32249	-3.17702
ULBP1	3.49925	5.56073e-43	6.70494e-42	0.0571097	-3.44214
ALKAL1	3.49563	3.63342e-33	2.91518e-32	1.11067	-2.38495
CACNG4	3.48646	3.37587e-15	1.11228e-14	2.46951	-1.01695
CGREF1	3.48573	8.89105e-69	2.35661e-67	4.94798	1.46225
CBLIF	3.48474	9.5251e-18	3.60666e-17	1.22002	-2.26471
POU6F2	3.48436	3.41589e-12	9.49654e-12	1.38144	-2.10292
PNPLA3	3.48272	2.78508e-21	1.28024e-20	0.737064	-2.74566
ABCA12	3.46603	4.37044e-15	1.4317e-14	1.3112	-2.15483
CLEC5A	3.46014	2.0924e-28	1.36877e-27	1.83338	-1.62676
CKMT2	3.45606	3.8437e-16	1.3333e-15	4.18819	0.73213
REG3A	3.45338	9.20204e-08	1.91056e-07	7.76216	4.30877
TNS4	3.44221	1.88388e-45	2.47456e-44	7.21001	3.7678
APOH	3.44026	1.45999e-08	3.20714e-08	3.04203	-0.398236
DKK1	3.4375	1.6088e-13	4.81149e-13	1.63524	-1.80226
PLEKHN1	3.43363	5.05838e-72	1.44945e-70	2.30469	-1.12894
CFAP92	3.42484	6.18167e-66	1.5166e-64	2.3979	-1.02694
EGFL6	3.42362	1.63305e-52	2.74201e-51	2.01837	-1.40525
SLC13A5	3.42291	4.81473e-12	1.32318e-11	0.402731	-3.02018
HS6ST2	3.4043	3.39965e-22	1.64851e-21	4.14263	0.738331
GABRP	3.39164	5.50399e-14	1.69881e-13	3.3161	-0.0755401
MSX1	3.39141	7.33268e-39	7.40401e-38	3.05656	-0.334856
TMPRSS13	3.38987	5.87408e-31	4.30988e-30	3.65422	0.264347
RHPN1	3.38211	2.08422e-59	4.27293e-58	5.01885	1.63674
WIF1	3.37468	9.03249e-10	2.14271e-09	2.46446	-0.910225
ADAMTS12	3.36933	1.21093e-46	1.67666e-45	4.60335	1.23402
RNF183	3.35805	2.93226e-45	3.8212e-44	2.56406	-0.793997
RNF182	3.34056	2.21786e-15	7.38606e-15	0.914759	-2.4258
BTBD16	3.33597	5.21286e-45	6.74581e-44	0.550385	-2.78559
GRIN2B	3.33167	4.79236e-38	4.68288e-37	3.0848	-0.246874
CACNG8	3.32827	3.16546e-28	2.04016e-27	0.297589	-3.03068
NPFFR1	3.32662	1.35842e-40	1.49245e-39	2.21203	-1.11459
SIX1	3.32496	9.20144e-27	5.50491e-26	0.0480037	-3.27696
TGFBI	3.3217	2.58424e-59	5.26893e-58	10.0569	6.73521
CORIN	3.32061	9.00328e-34	7.41596e-33	1.49723	-1.82337
FAM166C	3.31867	8.77687e-54	1.53989e-52	2.60149	-0.71718
IGFL2	3.30558	6.65674e-17	2.40755e-16	1.66497	-1.64061
SH3TC2	3.29433	4.82143e-61	1.03268e-59	3.65424	0.35991
FZD10	3.29251	2.98114e-12	8.31593e-12	3.16061	-0.131902
EVX1	3.27895	1.56766e-18	6.21163e-18	3.02549	-0.253467
AZGP1	3.27708	6.04792e-40	6.42586e-39	6.423	3.14591
COL7A1	3.27478	8.1478e-41	9.05223e-40	5.39851	2.12373
TMPRSS5	3.27392	1.61456e-21	7.54642e-21	1.2793	-1.99462
TKTL1	3.27372	4.61474e-09	1.04639e-08	0.757909	-2.51581
TNFSF9	3.2643	4.33709e-25	2.41106e-24	3.37933	0.115022
TH	3.24711	2.82327e-24	1.51394e-23	0.68159	-2.56552
APLN	3.24186	8.75335e-55	1.57869e-53	3.44472	0.202855
KLK11	3.24067	3.36783e-17	1.24041e-16	3.62717	0.386501
DRD2	3.2309	1.62751e-14	5.17172e-14	2.41755	-0.813351
ACAN	3.23042	5.48083e-55	9.92096e-54	3.46388	0.23346
TFAP2A	3.21671	2.08109e-24	1.12122e-23	2.84757	-0.369143
DUSP4	3.2129	1.98228e-24	1.06915e-23	5.72727	2.51438
BMP7	3.20906	6.4214e-23	3.23533e-22	5.60626	2.3972
MYADML2	3.20895	3.65631e-23	1.86689e-22	1.54791	-1.66104
LRRC36	3.20856	8.64655e-33	6.82663e-32	2.07639	-1.13217
AC092881.1	3.20507	3.63794e-10	8.87832e-10	0.145924	-3.05915
PGGHG	3.20342	1.6004e-33	1.30305e-32	6.51697	3.31355
PABPC1L	3.18706	3.84174e-46	5.23146e-45	5.00025	1.81319
KIF26B	3.15654	2.32026e-32	1.80029e-31	4.00315	0.846614
GLYATL1	3.15504	1.22786e-23	6.36131e-23	1.54129	-1.61375
SULT2B1	3.15395	4.86613e-42	5.62085e-41	4.91278	1.75883
WDR72	3.15152	3.05091e-19	1.25582e-18	4.19262	1.0411
CYP2E1	3.1442	1.56515e-10	3.91231e-10	2.39515	-0.749045
SERPINB5	3.14258	1.8769e-22	9.22783e-22	6.24626	3.10368
SLC38A3	3.13816	5.53508e-14	1.7077e-13	0.935901	-2.20226
COL9A3	3.13787	2.03487e-19	8.48654e-19	4.9998	1.86193
NKX6-3	3.13626	7.03204e-09	1.57383e-08	0.0300237	-3.10623
DLX3	3.13519	8.48471e-14	2.58495e-13	1.15881	-1.97638
TFR2	3.12855	2.316e-30	1.65749e-29	2.75223	-0.376318
KLRG2	3.12723	6.58271e-14	2.01791e-13	0.466346	-2.66088
SPTBN5	3.12601	1.03309e-31	7.79177e-31	3.06417	-0.0618323
LY6G6C	3.125	9.35626e-25	5.11322e-24	0.765799	-2.3592
MYEOV	3.11899	6.68281e-30	4.68998e-29	5.1488	2.02981
SPTBN2	3.10128	2.06194e-81	7.57559e-80	5.45612	2.35485
SHISA2	3.10074	2.79992e-38	2.76693e-37	2.15086	-0.949882
RAET1L	3.099	5.03248e-26	2.9065e-25	0.668517	-2.43048
KLK12	3.09029	1.31573e-13	3.96132e-13	2.6465	-0.443786
SRPX2	3.08915	3.20717e-33	2.57459e-32	5.15768	2.06853
SLC7A5	3.08905	4.63347e-68	1.20235e-66	7.80653	4.71748
SFRP4	3.08724	5.76399e-18	2.21301e-17	5.57202	2.48478
CCNO	3.08383	9.13085e-53	1.5489e-51	3.49098	0.407144
TBX4	3.07507	2.42067e-12	6.78308e-12	0.0915801	-2.98349
TSPEAR	3.07469	1.60797e-20	7.12237e-20	1.01428	-2.06041
SAA2-SAA4	3.06813	6.3761e-10	1.52818e-09	0.500797	-2.56733
KRT40	3.06606	3.30831e-09	7.57681e-09	2.45398	-0.612077
IL23A	3.05797	4.74575e-27	2.88693e-26	2.04621	-1.01176
FAP	3.05493	5.58552e-27	3.38115e-26	3.84703	0.792106
TDGF1	3.05223	7.53709e-30	5.27952e-29	5.00012	1.94789
ERFE	3.05207	6.76997e-26	3.88579e-25	1.42551	-1.62656
TFF2	3.04379	1.35433e-09	3.17974e-09	3.94198	0.898181
PERM1	3.03734	2.88479e-51	4.62907e-50	0.846167	-2.19117
CLDN14	3.02823	5.64584e-23	2.85816e-22	0.788971	-2.23926
GDF15	3.01553	3.17937e-42	3.71293e-41	7.73372	4.71819
SPATA12	3.01281	1.37243e-59	2.8293e-58	0.363994	-2.64881
MSLN	3.00482	6.28347e-17	2.27588e-16	6.48509	3.48027
EYA1	2.99679	3.79139e-12	1.0509e-11	1.58886	-1.40793
AJUBA	2.98766	2.52142e-132	2.83526e-130	4.76415	1.77648
CDKN2A	2.98533	4.40653e-23	2.24306e-22	3.4459	0.460561
TMEM74B	2.98351	6.0336e-30	4.24239e-29	3.05795	0.0744478
MLXIPL	2.97576	1.39495e-36	1.29327e-35	5.65778	2.68202
IRX3	2.96745	2.21422e-16	7.76966e-16	0.546248	-2.4212
CXCL3	2.96344	5.06847e-35	4.39179e-34	5.72375	2.76031
HOXB8	2.95332	2.07437e-26	1.21892e-25	5.30722	2.3539
FOXD1	2.95322	4.30535e-13	1.25697e-12	1.3414	-1.61182
EREG	2.94611	1.00515e-17	3.80212e-17	6.01848	3.07237
HEPHL1	2.94367	2.47925e-13	7.33642e-13	1.27993	-1.66374
CXCL1	2.9423	8.65331e-32	6.5431e-31	6.51761	3.57531
H2BC7	2.93725	3.46724e-11	9.03198e-11	0.189048	-2.7482
TMPRSS3	2.92297	3.90579e-27	2.38085e-26	4.02422	1.10124
LGR5	2.92159	1.82818e-26	1.07724e-25	6.44559	3.524
CYP4X1	2.91944	3.28271e-18	1.27754e-17	3.59734	0.677907
ZNF750	2.91895	1.56747e-14	4.98947e-14	0.0535602	-2.86539
SLC6A6	2.91769	1.69257e-64	3.98143e-63	7.10156	4.18387
KRT14	2.91629	2.26111e-06	4.25154e-06	1.90438	-1.01191
IQANK1	2.91586	1.34809e-81	4.9652e-80	5.32701	2.41115
PALM3	2.91577	7.79844e-20	3.32717e-19	2.15025	-0.765514
MEX3A	2.91483	1.17199e-45	1.56156e-44	4.19044	1.27561
CHI3L1	2.91457	9.44341e-27	5.63832e-26	5.11249	2.19792
LRP8	2.90692	1.427e-89	6.17523e-88	4.7016	1.79468
NPW	2.90598	3.56206e-17	1.31033e-16	1.17809	-1.72789
EDAR	2.89971	2.59469e-20	1.13876e-19	4.36024	1.46053
SEMG1	2.89184	3.14939e-10	7.71774e-10	0.570033	-2.32181
SIX2	2.89094	1.11914e-13	3.38387e-13	0.767295	-2.12364
TBX15	2.89002	1.30037e-24	7.07012e-24	0.109504	-2.78052
HTR1D	2.8893	2.0432e-24	1.10161e-23	3.35292	0.463627
H2BC13	2.88788	7.07478e-12	1.92681e-11	-0.0190125	-2.9069
H3C7	2.88236	2.4133e-09	5.57519e-09	0.0550711	-2.82729
FUT1	2.88196	1.05184e-76	3.43888e-75	3.33792	0.455958
FJX1	2.88128	9.84921e-59	1.95968e-57	2.5476	-0.333672
ANOS1	2.87514	3.6699e-28	2.35811e-27	3.32394	0.448793
GDPD5	2.87371	3.24177e-38	3.19083e-37	5.44793	2.57422
PRSS51	2.87311	5.49738e-17	1.99994e-16	-0.00787989	-2.88099
VSNL1	2.86894	4.14658e-41	4.65213e-40	5.0553	2.18636
NMU	2.86051	1.51493e-19	6.3736e-19	2.57997	-0.280538
NOX4	2.85994	3.65804e-27	2.23533e-26	1.54116	-1.31878
VGF	2.85205	4.96975e-15	1.62159e-14	2.70845	-0.143604
DNAH2	2.84808	2.49163e-30	1.7789e-29	2.56227	-0.285804
SERPINA10	2.83785	4.56125e-11	1.17867e-10	1.79256	-1.04528
ASGR1	2.82442	8.72335e-23	4.36697e-22	2.62323	-0.201183
TRIM54	2.82278	7.81605e-12	2.12168e-11	1.88331	-0.939475
GABRD	2.81773	7.93485e-51	1.25162e-49	0.795333	-2.0224
IRX2	2.81698	2.21159e-10	5.4784e-10	2.82589	0.00891431
NEB	2.80109	1.41784e-19	5.977e-19	2.06196	-0.739134
H2BC18	2.78882	1.6381e-14	5.20315e-14	0.994582	-1.79423
CELSR3	2.77834	6.83501e-46	9.18118e-45	4.70144	1.92309
B4GALNT4	2.77237	6.97264e-15	2.25626e-14	3.68087	0.908501
WNT11	2.76729	1.66533e-15	5.58106e-15	4.82801	2.06072
SLC22A31	2.76663	2.88544e-10	7.0967e-10	1.05008	-1.71654
PRAME	2.76382	1.94947e-11	5.16345e-11	1.8098	-0.954018
PSAT1	2.76349	4.83948e-49	7.18324e-48	6.07676	3.31327
OXTR	2.75285	2.58959e-43	3.15577e-42	1.39261	-1.36025
CLDN16	2.74806	3.65208e-28	2.34768e-27	0.168234	-2.57982
PLPP4	2.74108	4.07174e-20	1.77078e-19	1.52922	-1.21187
MCEMP1	2.73942	7.82417e-17	2.81947e-16	0.662693	-2.07673
PCSK9	2.73719	5.17702e-30	3.65048e-29	6.28888	3.55168
BRSK2	2.73566	8.56551e-18	3.25078e-17	2.87992	0.144253
ERP27	2.72216	5.95127e-17	2.15872e-16	3.06392	0.341757
ONECUT2	2.71095	2.2173e-21	1.02688e-20	2.57955	-0.131397
GNG4	2.71048	8.73095e-15	2.81175e-14	5.6366	2.92613
NXF3	2.70893	8.18278e-09	1.82395e-08	1.5065	-1.20243
CALML3	2.7057	1.59698e-13	4.77902e-13	0.221655	-2.48405
PLA2G2F	2.69866	5.97993e-10	1.43625e-09	0.698615	-2.00005
NFE2L3	2.69785	1.33077e-115	1.07938e-113	7.20867	4.51081
KISS1	2.69596	1.46349e-21	6.85902e-21	0.0796412	-2.61632
PAX9	2.6933	2.76767e-21	1.27263e-20	1.3228	-1.3705
CTD-2192J16.22	2.69229	3.07865e-14	9.63247e-14	1.9063	-0.785984
NPTX2	2.68805	2.48361e-10	6.13585e-10	4.7787	2.09066
RDH16	2.68315	2.86615e-18	1.11983e-17	0.269329	-2.41382
COL1A1	2.67612	1.17129e-26	6.96535e-26	11.4688	8.79271
MATN3	2.66988	7.97738e-20	3.40058e-19	1.90063	-0.76925
SPACA3	2.65386	4.61786e-14	1.43036e-13	0.308808	-2.34505
HPN	2.65227	1.44148e-09	3.37902e-09	2.575	-0.0772706
H3C3	2.6449	4.1629e-08	8.84736e-08	0.11369	-2.53121
DPEP1	2.6435	6.5328e-14	2.00302e-13	8.25427	5.61077
C20orf204	2.64237	7.00572e-16	2.39875e-15	1.05846	-1.5839
SAA1	2.63868	7.76836e-09	1.7347e-08	4.70798	2.0693
CILP2	2.62908	6.59568e-18	2.52449e-17	1.12851	-1.50057
WDR97	2.61607	4.40662e-23	2.24306e-22	1.36522	-1.25084
MMP10	2.6158	1.00377e-16	3.59009e-16	2.25165	-0.364148
PCSK1	2.61027	2.37204e-08	5.12791e-08	5.06214	2.45187
SLC7A11	2.60969	1.40108e-33	1.1458e-32	4.79536	2.18568
TREM1	2.60701	5.95096e-18	2.2842e-17	2.35737	-0.249639
IL1A	2.60487	5.40224e-17	1.96678e-16	1.67122	-0.933657
CYP2D7	2.60123	2.6741e-28	1.73554e-27	0.881813	-1.71941
CLDN9	2.60109	3.44982e-19	1.41648e-18	1.28696	-1.31413
CCDC187	2.59828	5.13094e-17	1.86984e-16	0.0972349	-2.50104
CITED1	2.59376	7.2756e-19	2.93535e-18	0.831483	-1.76227
CYSRT1	2.58951	1.98149e-33	1.60629e-32	0.660918	-1.92859
CFAP251	2.58597	1.11824e-45	1.49129e-44	1.77944	-0.806526
TMEM132A	2.58493	6.02959e-61	1.28773e-59	5.53033	2.94539
CXCL11	2.5836	8.44412e-15	2.72056e-14	4.09558	1.51198
SULT1C2	2.57227	2.56514e-19	1.06234e-18	3.86819	1.29592
SIX4	2.56818	8.19821e-20	3.49071e-19	0.960049	-1.60813
KCNK9	2.56544	6.62941e-16	2.27305e-15	0.0367118	-2.52873
HCAR3	2.56499	1.20455e-11	3.23137e-11	0.0822196	-2.48277
BGN	2.56228	1.82334e-29	1.2582e-28	8.16731	5.60503
NACA2	2.55952	1.53734e-17	5.76669e-17	0.152973	-2.40654
C2CD4B	2.55891	3.56842e-17	1.31234e-16	3.23044	0.671529
GRPR	2.55536	2.18853e-12	6.14884e-12	0.0580644	-2.49729
CCN4	2.55171	5.27596e-31	3.87295e-30	3.15313	0.601419
KCNH8	2.5489	5.08711e-30	3.58878e-29	2.56011	0.0112154
FNDC11	2.54179	2.01899e-25	1.13386e-24	0.544396	-1.99739
AXIN2	2.54064	2.80489e-34	2.35082e-33	7.41812	4.87748
XKRX	2.53253	5.63975e-33	4.48611e-32	2.93134	0.398806
GOLGA7B	2.53229	9.63362e-30	6.71008e-29	3.41546	0.883176
APCDD1	2.52891	3.23023e-16	1.12497e-15	6.8615	4.33259
PHLDA1	2.51237	2.98565e-39	3.07111e-38	7.43364	4.92128
DBNDD1	2.50847	6.01722e-50	9.18864e-49	4.77184	2.26337
ERVMER34-1	2.5006	1.29054e-16	4.59474e-16	1.85043	-0.650173
FGFRL1	2.47396	2.12972e-31	1.59011e-30	6.72509	4.25113
RHCG	2.46827	7.02501e-15	2.27272e-14	1.5245	-0.943774
GABRE	2.46506	9.16233e-30	6.39682e-29	5.33498	2.86993
ACTL8	2.46177	1.94787e-09	4.52886e-09	1.69109	-0.77068
DUSP15	2.44655	2.38867e-18	9.37218e-18	1.82558	-0.62097
ASPHD1	2.43203	1.37623e-32	1.07626e-31	3.36587	0.933836
GLS2	2.43192	1.3661e-41	1.55977e-40	0.305575	-2.12634
STRIP2	2.42992	5.21605e-41	5.82995e-40	3.02991	0.599984
ANKRD13B	2.42989	4.77134e-51	7.60698e-50	4.35095	1.92106
REN	2.42845	2.5233e-10	6.23081e-10	1.53315	-0.895291
WNT3	2.42486	6.64861e-46	8.93888e-45	2.02343	-0.40143
SLC17A9	2.42448	1.25219e-28	8.28636e-28	5.96909	3.54461
DNASE1L2	2.42434	1.34265e-27	8.40176e-27	0.43041	-1.99393
FBXO2	2.41985	9.93534e-13	2.83542e-12	3.46671	1.04686
F5	2.41837	2.1927e-11	5.78704e-11	3.32933	0.910952
OSM	2.414	2.68462e-15	8.89658e-15	2.89618	0.482179
CBARP	2.41171	1.89972e-23	9.79082e-23	0.791368	-1.62034
REG4	2.40679	4.25719e-07	8.43763e-07	9.32126	6.91447
SLC11A1	2.40657	4.42247e-24	2.34438e-23	3.38433	0.977761
ADAMTS2	2.40596	6.99203e-27	4.21025e-26	5.68521	3.27925
AQP9	2.40368	1.47246e-12	4.16776e-12	2.81645	0.412769
MAP7D2	2.4024	1.35631e-10	3.40407e-10	3.70571	1.30331
TEX45	2.40044	1.85641e-36	1.70723e-35	2.20717	-0.19327
ATP6V1C2	2.39737	5.81518e-33	4.61916e-32	3.29032	0.892948
CREG2	2.39701	1.20633e-13	3.63935e-13	0.525415	-1.8716
MFAP2	2.39435	3.76915e-32	2.89423e-31	4.42052	2.02616
MTHFD1L	2.38964	2.97211e-132	3.29217e-130	5.78922	3.39957
GRHL1	2.38696	8.51328e-42	9.76527e-41	2.77824	0.391287
CXCL2	2.38572	6.09294e-24	3.20814e-23	4.88717	2.50145
HILPDA	2.38357	6.00755e-62	1.32694e-60	5.18998	2.80641
CARD14	2.38342	1.77728e-37	1.70414e-36	2.4008	0.0173826
MYCN	2.38223	5.31225e-15	1.72992e-14	2.09507	-0.287161
CLDN10	2.38205	1.63454e-07	3.3349e-07	0.0985589	-2.28349
MROH6	2.38142	6.5022e-31	4.75898e-30	5.26739	2.88597
PTP4A3	2.38127	2.65423e-27	1.62931e-26	6.25227	3.871
INHBB	2.37976	2.92869e-16	1.02308e-15	3.43955	1.05979
DNAH5	2.37412	2.46192e-24	1.3216e-23	0.89533	-1.47879
RASSF10	2.36042	6.8253e-18	2.60968e-17	3.02356	0.663138
TEAD4	2.35865	1.16035e-73	3.50776e-72	5.05234	2.6937
SMOX	2.35679	3.0247e-54	5.38316e-53	4.82304	2.46625
RNF43	2.35376	5.78355e-45	7.47129e-44	8.27321	5.91944
LRRC8E	2.35069	1.13225e-52	1.9163e-51	0.335388	-2.01531
LCN2	2.34514	6.41772e-14	1.96977e-13	9.54042	7.19528
MACC1	2.33718	2.20256e-47	3.11062e-46	6.28256	3.94538
CXCL6	2.33603	9.60894e-15	3.08981e-14	1.88133	-0.454699
NEBL	2.33577	2.72157e-68	7.12457e-67	5.75078	3.41501
SCD	2.33137	8.30748e-44	1.031e-42	9.15348	6.82211
GPR143	2.32872	8.45445e-17	3.03701e-16	3.24638	0.917659
KIAA1549	2.32772	4.89081e-80	1.72433e-78	4.96626	2.63855
FAM227A	2.32642	2.84879e-40	3.07525e-39	1.45529	-0.871129
S100P	2.32579	5.01356e-26	2.8967e-25	8.10114	5.77535
TNNT2	2.32073	2.6599e-18	1.04089e-17	0.393709	-1.92702
RECQL4	2.31616	1.64109e-41	1.868e-40	5.71742	3.40126
GSDMA	2.31341	9.74492e-20	4.13978e-19	1.9775	-0.335914
PPM1H	2.31285	9.39203e-78	3.13977e-76	5.68801	3.37516
SLC6A20	2.31059	6.952e-14	2.1276e-13	5.02825	2.71766
ITGBL1	2.30617	1.01641e-13	3.08035e-13	2.54869	0.242527
BIRC7	2.30179	3.27854e-15	1.08093e-14	0.141544	-2.16025
ARID3A	2.29865	6.04068e-31	4.42556e-30	5.80835	3.5097
CELSR1	2.29844	6.99958e-43	8.39214e-42	5.5732	3.27476
AGT	2.29531	8.22536e-23	4.12323e-22	5.1231	2.82779
SNTB1	2.29168	9.74857e-51	1.53282e-49	6.15665	3.86497
HCN1	2.28934	2.33713e-10	5.78264e-10	0.420997	-1.86834
NDUFA4L2	2.28881	7.46718e-18	2.84851e-17	4.48068	2.19187
THBS2	2.28762	7.84567e-16	2.67709e-15	7.28657	4.99895
AP006285.2	2.28671	2.14246e-32	1.6667e-31	1.43828	-0.848432
LZTS3	2.28557	8.34498e-36	7.5115e-35	5.52205	3.23648
FAM83A	2.28465	1.09149e-10	2.75621e-10	1.46861	-0.816038
SLC28A3	2.28051	1.77503e-14	5.62365e-14	3.1523	0.871786
ATP6V1FNB	2.27511	6.95824e-34	5.74423e-33	2.42519	0.150079
FOSL1	2.27457	1.23096e-20	5.48189e-20	4.20073	1.92615
LMTK3	2.26601	6.55683e-37	6.17532e-36	3.08477	0.818768
HCAR2	2.26375	4.31273e-10	1.04649e-09	1.3832	-0.880551
TNFRSF12A	2.26136	1.63029e-51	2.64174e-50	5.9746	3.71324
CDC25B	2.26128	7.57125e-60	1.57616e-58	7.52429	5.26301
RASL10B	2.26054	4.86931e-15	1.59056e-14	1.81858	-0.441957
UCN	2.26006	1.63577e-30	1.18035e-29	0.015775	-2.24428
H2AC7	2.25921	1.02894e-08	2.27847e-08	0.787919	-1.47129
GZMB	2.25819	1.74464e-16	6.15538e-16	3.89973	1.64154
CDH16	2.25547	3.53687e-07	7.04764e-07	1.57666	-0.678803
GTF2IRD1	2.25524	3.36229e-87	1.38629e-85	6.37216	4.11692
PADI1	2.25462	1.30617e-13	3.93336e-13	1.72179	-0.532825
TRIP13	2.25234	1.42042e-88	6.02381e-87	4.92672	2.67438
ARNTL2	2.25215	1.09651e-46	1.52249e-45	4.88054	2.62839
SLC6A14	2.24957	4.55687e-11	1.17774e-10	4.18125	1.93168
ATP11A	2.24599	8.81717e-53	1.49741e-51	6.72465	4.47866
CADPS	2.24373	1.51015e-18	5.99337e-18	4.60553	2.3618
KREMEN2	2.23502	1.08316e-22	5.39326e-22	1.42657	-0.808448
ODAM	2.22846	1.45561e-10	3.64714e-10	2.12703	-0.101426
SHH	2.22679	1.23338e-35	1.10217e-34	4.94526	2.71847
UNC5A	2.22455	8.09081e-11	2.05743e-10	0.280709	-1.94384
NEK5	2.21764	1.14746e-25	6.5206e-25	1.93636	-0.281284
DACH1	2.21458	7.04137e-25	3.87236e-24	5.34575	3.13117
SRMS	2.21281	2.22239e-21	1.02891e-20	2.85535	0.642549
MEGF11	2.21276	1.27532e-11	3.41504e-11	0.560796	-1.65196
TP73	2.20401	5.98882e-23	3.02663e-22	2.45136	0.247349
TF	2.2037	3.71975e-05	6.3375e-05	3.06503	0.861333
GRM8	2.20245	5.02655e-13	1.46206e-12	4.12051	1.91806
AUNIP	2.20096	8.76857e-67	2.21724e-65	2.62494	0.423978
LCN12	2.19185	2.60929e-21	1.20092e-20	2.38002	0.188174
KCNJ15	2.18685	1.85407e-13	5.52499e-13	1.13765	-1.0492
MYBL2	2.17766	2.04597e-39	2.1207e-38	7.06588	4.88822
UNC5CL	2.17642	9.24237e-30	6.44664e-29	4.20793	2.03151
ZC3HAV1L	2.16955	1.76476e-61	3.8521e-60	3.16751	0.997965
UBE2C	2.16405	3.5568e-57	6.85631e-56	6.62745	4.4634
SYT8	2.16153	4.32409e-15	1.41715e-14	1.36091	-0.800627
DSG4	2.15692	7.90022e-31	5.77081e-30	0.376561	-1.78036
ASB9	2.1555	9.14023e-27	5.47186e-26	3.29388	1.13838
FXYD5	2.15136	2.74055e-50	4.23729e-49	7.04832	4.89696
SPOCD1	2.14903	1.08412e-27	6.8098e-27	1.61309	-0.535941
PLEKHG4	2.14222	2.01365e-38	2.00192e-37	5.56389	3.42168
ADAMTS6	2.13821	2.20505e-24	1.18542e-23	1.50613	-0.632077
ABCC2	2.13722	7.3864e-11	1.88476e-10	3.02178	0.884567
KRTAP5-1	2.13582	1.1407e-25	6.48463e-25	0.292564	-1.84326
GPR3	2.13538	2.12592e-29	1.46223e-28	0.845003	-1.29038
XRCC2	2.13474	3.21209e-61	6.93988e-60	3.34781	1.21307
LEF1	2.13112	8.51206e-30	5.94843e-29	4.05379	1.92266
SIGLEC15	2.12939	7.38777e-13	2.12307e-12	1.43581	-0.693584
SKA3	2.12518	1.69624e-58	3.36145e-57	4.87071	2.74553
RELL2	2.12362	2.29421e-28	1.49617e-27	2.06894	-0.0546757
GABRA3	2.1222	2.66002e-06	4.97138e-06	0.19336	-1.92884
LGR6	2.12015	1.30528e-13	3.93227e-13	4.90785	2.7877
REG1A	2.11853	0.000148256	0.000239844	9.06075	6.94222
BEAN1	2.11808	6.51001e-14	1.99645e-13	0.561607	-1.55648
PTK7	2.11627	2.46486e-27	1.51495e-26	6.78579	4.66952
HSF4	2.11013	1.53949e-28	1.01468e-27	3.60509	1.49496
SLC38A5	2.10728	7.38822e-18	2.81911e-17	6.61755	4.51027
TDO2	2.10143	2.89983e-12	8.09672e-12	2.93999	0.838561
DOK7	2.10138	5.08677e-20	2.19741e-19	1.88787	-0.213508
ATAD3C	2.09995	1.1983e-15	4.04234e-15	1.93705	-0.1629
NPIPB5	2.09547	4.65778e-18	1.79947e-17	2.4801	0.384638
RP11-723O4.6	2.0938	8.39399e-24	4.39013e-23	0.344748	-1.74905
RGS16	2.08698	3.36449e-35	2.94106e-34	4.39657	2.30959
PLAU	2.0834	1.36539e-32	1.06834e-31	6.23468	4.15128
SMTNL2	2.08163	3.42569e-12	9.52201e-12	1.11114	-0.970493
DIO2	2.07618	9.93799e-24	5.16852e-23	3.66358	1.58739
KIAA1549L	2.0732	4.41491e-10	1.06989e-09	2.34972	0.276518
ANLN	2.07299	4.04579e-59	8.20377e-58	5.96114	3.88815
FBXO41	2.07276	6.8548e-48	9.8021e-47	4.57435	2.5016
IER5L	2.07198	2.10298e-36	1.92921e-35	4.18511	2.11313
MYH7B	2.06892	1.47907e-11	3.94287e-11	2.76747	0.698548
CFAP45	2.06791	1.18672e-30	8.59244e-30	0.184756	-1.88315
SP6	2.06648	9.66458e-24	5.02985e-23	4.88218	2.81569
MYOM3	2.0658	3.5339e-18	1.37205e-17	4.73751	2.67171
SAPCD2	2.06353	3.05392e-46	4.1663e-45	6.41007	4.34654
JAG2	2.05865	1.74201e-31	1.30523e-30	5.71088	3.65223
BRCA2	2.05782	2.61044e-38	2.58484e-37	4.24476	2.18694
CCDC150	2.05381	8.84902e-36	7.95073e-35	1.66713	-0.386677
CYP24A1	2.05241	2.56838e-08	5.53462e-08	0.612419	-1.43999
COL27A1	2.04765	8.77636e-23	4.39203e-22	4.82038	2.77273
ENC1	2.04502	6.13218e-92	2.80926e-90	7.51523	5.47021
CEP72	2.04428	6.96876e-64	1.60867e-62	3.59711	1.55283
C4orf48	2.0442	2.01632e-13	5.99765e-13	4.38596	2.34176
STC1	2.0436	4.615e-25	2.56268e-24	4.04167	1.99808
PBX4	2.04251	7.4063e-42	8.51523e-41	2.0588	0.0162917
SHROOM4	2.04173	1.25005e-33	1.02398e-32	4.89204	2.85032
GREB1L	2.04165	7.71407e-08	1.60928e-07	0.550172	-1.49147
MSH5	2.04149	1.12801e-31	8.499e-31	2.51498	0.473483
NECTIN4	2.03518	2.07267e-30	1.4891e-29	4.45885	2.42368
IGFN1	2.03207	4.00213e-09	9.11378e-09	0.782355	-1.24971
R3HDML	2.02575	1.55837e-15	5.23204e-15	1.08888	-0.936867
TIMP1	2.02445	3.91705e-45	5.0956e-44	8.34169	6.31723
BOP1	2.02369	6.74608e-37	6.34149e-36	7.22278	5.19909
CLIC3	2.02216	4.90021e-14	1.51529e-13	3.14351	1.12135
ORC6	2.01961	1.51073e-68	3.97585e-67	4.14045	2.12085
SERPINE1	2.01955	3.80076e-15	1.24839e-14	5.68917	3.66962
ZNF695	2.01858	1.13923e-32	8.95634e-32	0.961357	-1.05722
H2AC20	2.01338	1.80835e-09	4.21106e-09	0.909534	-1.10384
TCF7	2.0125	3.01171e-48	4.34429e-47	5.96015	3.94765
CCL26	2.01212	2.03036e-12	5.71095e-12	0.16394	-1.84818
SERPINF2	2.01176	2.1867e-13	6.49144e-13	3.31672	1.30497
KCNJ14	2.00968	2.77041e-44	3.49967e-43	1.54013	-0.469551
ACBD7	2.00895	1.11362e-28	7.38253e-28	0.285358	-1.72359
PDIA2	2.00874	1.7261e-11	4.58572e-11	1.32621	-0.682528
SLC22A3	2.00457	1.02131e-32	8.04637e-32	4.66006	2.65549
FGF18	2.00364	2.95983e-23	1.51649e-22	1.30377	-0.699868
PABPC3	2.00235	7.88371e-19	3.17122e-18	1.47856	-0.523786
GRB7	2.00083	7.91283e-21	3.56017e-20	6.28808	4.28725
RNFT2	1.99402	1.16472e-37	1.12699e-36	2.25449	0.260467
TNFRSF11B	1.99284	4.29176e-14	1.3313e-13	4.37047	2.37763
PKMYT1	1.99091	2.79539e-36	2.54695e-35	5.29998	3.30906
ADRA2C	1.98702	1.60701e-11	4.27701e-11	2.56169	0.574669
EPHB3	1.98549	6.05798e-21	2.74393e-20	7.82393	5.83844
CFAP157	1.9837	5.02732e-59	1.01801e-57	1.92693	-0.0567741
TROAP	1.98203	6.25905e-56	1.16859e-54	4.86798	2.88595
MYC	1.97997	3.77508e-48	5.44014e-47	8.33228	6.35231
PMAIP1	1.97977	7.05201e-33	5.57958e-32	3.93476	1.95499
PPP2R2C	1.97882	1.07877e-08	2.38419e-08	2.61121	0.632382
LYPD3	1.97488	9.09333e-14	2.76469e-13	2.38377	0.408887
IQGAP3	1.97314	6.60992e-54	1.16799e-52	6.26282	4.28968
CD70	1.96914	4.42243e-10	1.07153e-09	1.43551	-0.533628
BMP4	1.96837	6.66561e-23	3.35723e-22	6.46175	4.49338
PALD1	1.96623	7.69961e-32	5.83982e-31	5.70445	3.73823
FGGY	1.96409	1.51955e-13	4.55833e-13	5.44832	3.48424
CYP27B1	1.96398	3.15146e-52	5.24996e-51	2.18728	0.223309
HES4	1.96166	6.40639e-16	2.19811e-15	3.35133	1.38968
LY6E	1.96127	8.89663e-20	3.78591e-19	7.49473	5.53346
ERICH2	1.95951	2.01492e-22	9.88674e-22	0.704637	-1.25488
ZNF469	1.95718	7.09794e-20	3.03966e-19	3.31552	1.35833
OTUB2	1.95535	2.93647e-34	2.45971e-33	3.08218	1.12683
SOX9	1.95078	3.93551e-56	7.38493e-55	8.09201	6.14123
DGAT2	1.95043	1.24907e-39	1.3038e-38	5.19658	3.24616
LDLRAD3	1.95032	1.9525e-35	1.72505e-34	4.11305	2.16272
SLC39A10	1.94913	1.9258e-64	4.51574e-63	5.46094	3.51181
KCNT1	1.94616	3.31007e-09	7.57967e-09	0.129365	-1.81679
HOMER1	1.94298	1.84166e-35	1.62906e-34	3.31317	1.37019
ULBP3	1.94288	2.60009e-37	2.48347e-36	0.761515	-1.18137
RPL22L1	1.94274	3.73899e-21	1.71395e-20	6.0637	4.12096
CCDC85B	1.93907	3.04676e-20	1.3348e-19	5.4459	3.50683
DUOXA2	1.93492	4.37668e-07	8.66635e-07	5.27373	3.33882
PROX1	1.93433	1.60333e-22	7.909e-22	5.46173	3.5274
S100A11	1.93336	6.51445e-59	1.31022e-57	8.88594	6.95258
SBSPON	1.92962	1.35388e-09	3.17918e-09	4.05285	2.12323
GALNT6	1.92901	3.99829e-41	4.49255e-40	6.4778	4.54879
DDIAS	1.92842	2.21569e-47	3.12618e-46	3.43532	1.5069
KCTD16	1.92828	1.09412e-08	2.41559e-08	0.0158297	-1.91245
DNAH14	1.92592	1.87471e-19	7.84282e-19	2.97069	1.04477
ROBO2	1.92345	2.65638e-13	7.84716e-13	2.68277	0.759322
TGIF2	1.9224	6.22154e-52	1.02836e-50	5.51425	3.59185
FANCB	1.92005	2.73148e-35	2.39618e-34	1.37842	-0.54163
PRELID3A	1.91931	6.02052e-45	7.77066e-44	1.96717	0.0478605
ITGA11	1.91792	1.00636e-17	3.80573e-17	5.1104	3.19248
TPX2	1.91728	1.01927e-58	2.02531e-57	7.185	5.26772
UHRF1	1.91451	1.72067e-42	2.03343e-41	4.80666	2.89215
FKBP10	1.91414	1.53278e-22	7.56602e-22	6.88235	4.96821
ALDH4A1	1.91239	1.00206e-26	5.97331e-26	5.03788	3.12549
SLC5A6	1.91016	3.16894e-42	3.70658e-41	7.06331	5.15315
E2F1	1.90909	2.62201e-44	3.31786e-43	5.25585	3.34676
GRP	1.9087	9.5472e-11	2.41866e-10	0.538487	-1.37021
EPHX3	1.90722	2.24241e-13	6.65151e-13	0.129427	-1.77779
PF4	1.90632	2.86701e-10	7.05255e-10	1.44887	-0.457453
NMB	1.90609	5.41173e-41	6.03957e-40	2.96124	1.05515
E2F7	1.90594	3.33677e-42	3.89369e-41	3.18324	1.2773
DNAAF3	1.90469	2.79431e-15	9.24977e-15	0.19321	-1.71148
IL1RN	1.9039	1.01493e-13	3.07691e-13	4.49289	2.58899
PMEPA1	1.90345	3.85826e-24	2.04968e-23	7.80471	5.90126
UBE2S	1.90231	1.13837e-39	1.19412e-38	5.4668	3.56449
HOXC6	1.89877	5.84345e-07	1.14713e-06	0.967659	-0.93111
GAS2	1.89814	1.68242e-18	6.65037e-18	1.45712	-0.441025
DSCC1	1.89573	6.45314e-52	1.06191e-50	4.03937	2.14365
SPHK1	1.89525	2.23398e-17	8.31884e-17	3.92039	2.02514
SBK1	1.89375	6.04008e-14	1.85655e-13	2.99834	1.10459
IFITM1	1.89233	9.30912e-29	6.19343e-28	8.35372	6.46139
RP11-437B10.1	1.89094	2.34283e-07	4.72803e-07	0.785461	-1.10548
TOP1MT	1.89066	3.51142e-43	4.25817e-42	6.3036	4.41294
HES6	1.89011	2.51786e-25	1.40975e-24	6.25074	4.36062
CTU1	1.89001	7.90423e-21	3.55738e-20	3.27668	1.38666
CHTF18	1.88929	1.70942e-35	1.5148e-34	5.21791	3.32862
CCL24	1.88867	1.82521e-13	5.44227e-13	5.39655	3.50788
SRCIN1	1.88649	2.56344e-22	1.25079e-21	3.7407	1.85422
WDR62	1.88558	5.99804e-44	7.50033e-43	4.22749	2.34191
STX1A	1.88467	1.28662e-29	8.92811e-29	3.6873	1.80263
H2AW	1.88312	4.67677e-24	2.47831e-23	3.88823	2.00512
CAPN12	1.87671	1.29498e-17	4.87358e-17	2.80782	0.931114
CFAP20DC	1.87396	7.54542e-15	2.43789e-14	2.24628	0.372318
GTF3A	1.87387	3.36431e-37	3.19901e-36	7.80278	5.92891
ZP3	1.87098	3.23784e-27	1.98019e-26	3.94317	2.07219
PAQR4	1.87071	1.3676e-52	2.30673e-51	5.18477	3.31406
COL22A1	1.87042	2.87583e-13	8.47448e-13	1.05156	-0.818865
TRIM7	1.8691	8.83567e-09	1.96535e-08	2.98729	1.11819
PRSS21	1.8683	0.000126839	0.000206433	2.35603	0.487729
OSBPL3	1.86799	7.22939e-68	1.8727e-66	5.53531	3.66732
ANKRD36C	1.86782	9.95765e-10	2.35653e-09	1.92057	0.0527505
TOMM34	1.86775	3.82597e-55	6.96797e-54	6.723	4.85525
MELTF	1.86626	1.22456e-19	5.17693e-19	6.01269	4.14643
UBD	1.86498	1.74677e-11	4.63816e-11	4.10242	2.23744
TMEM160	1.86483	2.51071e-13	7.42508e-13	4.14755	2.28272
EDNRA	1.86204	2.27941e-20	1.00217e-19	3.94606	2.08401
SYT7	1.86151	9.45188e-24	4.92088e-23	6.2831	4.42159
BFSP1	1.86038	1.03438e-30	7.50409e-30	1.7839	-0.0764794
REG1B	1.85765	0.00190602	0.00279528	6.57619	4.71854
LIF	1.85643	5.55858e-35	4.80804e-34	5.25615	3.39971
S100A3	1.85628	2.98195e-15	9.8533e-15	1.05864	-0.797641
ECEL1	1.85517	2.80618e-09	6.45369e-09	0.0595943	-1.79558
RAD54B	1.8533	1.3116e-40	1.44208e-39	2.17349	0.320191
KIF18B	1.85195	5.81089e-53	9.91392e-52	4.70116	2.84921
RAB36	1.84525	1.60175e-33	1.30344e-32	3.66411	1.81886
SLCO5A1	1.84228	1.44336e-19	6.07766e-19	2.18654	0.344263
CPNE1	1.84156	5.87804e-31	4.31066e-30	8.02493	6.18337
CECR2	1.8396	5.23524e-08	1.10583e-07	1.38637	-0.453232
TWIST1	1.83951	1.78335e-16	6.28896e-16	1.75597	-0.0835428
INHBE	1.83699	2.82836e-12	7.89867e-12	0.243952	-1.59304
COL12A1	1.83666	1.68296e-17	6.2986e-17	7.97784	6.14117
RFC3	1.83657	5.56084e-55	1.00535e-53	5.35032	3.51375
KCP	1.83145	8.8603e-22	4.20037e-21	1.79555	-0.0358964
MET	1.82998	2.21231e-55	4.059e-54	7.48709	5.65711
CSMD2	1.82967	1.7143e-13	5.11569e-13	1.15907	-0.670598
AREG	1.82836	7.76044e-15	2.50355e-14	6.76074	4.93238
ADH4	1.82442	1.21829e-05	2.1685e-05	1.49652	-0.327903
POLR1G	1.82323	2.60855e-64	6.09743e-63	3.33157	1.50835
PLEKHS1	1.82189	1.71478e-21	8.00896e-21	5.22951	3.40762
CARMIL3	1.82175	1.54759e-24	8.37437e-24	1.88457	0.0628164
NFE2	1.82093	7.09689e-10	1.69247e-09	0.586109	-1.23482
PYCR1	1.81774	1.5712e-48	2.29541e-47	7.12456	5.30682
SLC2A1	1.81662	1.04665e-21	4.93345e-21	8.28721	6.47059
SYT12	1.81582	2.05019e-11	5.42152e-11	0.15115	-1.66467
CCDC113	1.81527	3.30086e-38	3.24683e-37	3.61983	1.80456
KLHL31	1.81321	1.48503e-25	8.39389e-25	0.985882	-0.827332
CSF3	1.81219	4.60038e-08	9.75339e-08	1.80456	-0.00763551
MST1	1.81019	3.41844e-19	1.40398e-18	2.8325	1.02232
EVPL	1.80885	2.20823e-28	1.44328e-27	7.1212	5.31235
EFNA3	1.80803	4.43342e-26	2.57152e-25	4.61309	2.80506
KIF14	1.80619	8.0095e-35	6.87992e-34	3.6887	1.88251
SLC30A2	1.80607	2.63148e-07	5.28968e-07	2.12079	0.31472
ECT2	1.80548	1.9486e-45	2.55504e-44	6.6035	4.79802
CHPF	1.799	5.50568e-39	5.605e-38	7.56286	5.76386
ACTL10	1.79671	2.69434e-24	1.44532e-23	3.29407	1.49736
UGT1A6	1.79665	1.92365e-10	4.78031e-10	0.716825	-1.07982
MMP12	1.79291	9.16278e-12	2.48e-11	6.10686	4.31395
FAM89A	1.79179	9.11835e-57	1.73964e-55	3.6731	1.88131
ITIH3	1.79132	4.56843e-05	7.72666e-05	2.1568	0.365479
HSPA6	1.79085	3.60431e-11	9.38013e-11	2.65775	0.866905
PODNL1	1.79005	8.09779e-23	4.06203e-22	2.98112	1.19106
SPNS2	1.78924	1.71096e-22	8.42035e-22	6.32654	4.5373
PITX1	1.78814	1.11429e-26	6.63166e-26	5.81523	4.02709
TEDC2	1.78519	5.54956e-39	5.64579e-38	3.33905	1.55386
FADS2	1.78287	5.38448e-12	1.47594e-11	5.94418	4.16131
FIBCD1	1.78245	7.1781e-07	1.39987e-06	4.10203	2.31958
P4HA3	1.78135	1.01509e-16	3.62798e-16	1.55648	-0.224865
SLC27A5	1.78047	1.82516e-16	6.43488e-16	3.61816	1.83768
ZBED2	1.77945	1.46374e-08	3.2149e-08	0.591136	-1.18831
VSIG1	1.77872	1.91477e-07	3.88477e-07	0.57975	-1.19897
ZNF239	1.77568	6.25705e-36	5.6458e-35	2.95111	1.17543
TRPV6	1.77333	2.09371e-05	3.6424e-05	0.655116	-1.11822
C9orf116	1.76819	4.39246e-26	2.54876e-25	1.28244	-0.48575
CLCN4	1.7681	2.89959e-19	1.19618e-18	3.42125	1.65315
SNAI1	1.76799	1.73087e-35	1.5329e-34	2.87654	1.10855
SYN3	1.76505	1.59767e-07	3.26102e-07	1.77942	0.0143742
CBX8	1.76458	4.24515e-76	1.35216e-74	4.12104	2.35646
TMEM255B	1.76395	4.54771e-20	1.97028e-19	3.40803	1.64408
TRAPPC5	1.76242	1.10401e-11	2.97112e-11	1.7281	-0.0343208
MAK	1.76171	5.81895e-10	1.39894e-09	0.322406	-1.43931
BAMBI	1.76169	2.7838e-13	8.21308e-13	4.63498	2.87329
PYCR3	1.76105	6.46712e-29	4.3435e-28	5.24802	3.48698
PDPN	1.76103	8.25775e-23	4.13807e-22	4.8551	3.09407
TYRO3	1.76014	3.63186e-25	2.02281e-24	4.00873	2.24859
RBP4	1.76006	9.48247e-08	1.96658e-07	4.61797	2.85791
LBX2	1.75798	2.43978e-30	1.74271e-29	0.467445	-1.29054
SMOC1	1.7578	8.70823e-07	1.6872e-06	3.53675	1.77895
RUBCNL	1.75714	1.59861e-14	5.08532e-14	6.74304	4.9859
ASIC1	1.75499	1.54688e-27	9.63504e-27	4.33737	2.58238
LIME1	1.75384	1.26176e-24	6.86271e-24	2.24787	0.494032
ITLN2	1.75121	0.00109189	0.00163558	2.1127	0.36149
LRRC15	1.7498	1.80088e-12	5.0828e-12	3.98847	2.23868
SOX4	1.74903	1.36586e-54	2.45442e-53	7.45756	5.70853
COL5A2	1.74561	8.4681e-18	3.21463e-17	7.60153	5.85593
MTBP	1.74294	9.41949e-40	9.92994e-39	3.10161	1.35867
SULF1	1.74067	3.05059e-13	8.98234e-13	7.70417	5.9635
TM4SF4	1.74028	0.000150891	0.000244027	3.09101	1.35073
KLHL17	1.73969	6.66605e-28	4.23562e-27	3.1786	1.43892
DNMT3B	1.73639	1.24764e-32	9.7724e-32	2.8763	1.13991
RTN4RL2	1.73442	8.17953e-18	3.10826e-17	0.750247	-0.984178
NME1	1.73436	5.25118e-45	6.78948e-44	6.44916	4.71481
EME1	1.73395	6.40589e-50	9.75207e-49	2.33825	0.604301
RHBDL1	1.73286	1.68166e-16	5.94022e-16	2.64072	0.907856
ERCC6L	1.72895	1.48805e-36	1.37529e-35	3.32664	1.59768
DMKN	1.72759	4.49884e-11	1.16355e-10	4.30586	2.57827
MCM10	1.7271	2.04777e-48	2.98576e-47	3.90518	2.17808
CHAC1	1.72636	2.20127e-22	1.07833e-21	3.46279	1.73643
OCA2	1.72342	2.18905e-07	4.42614e-07	0.933966	-0.789458
GPT2	1.72317	1.57875e-38	1.57588e-37	6.47625	4.75308
HJURP	1.72288	3.14205e-64	7.32142e-63	4.81583	3.09296
CDCA7	1.72234	2.16606e-40	2.35365e-39	7.38724	5.6649
TERT	1.72124	2.74673e-15	9.09834e-15	1.55798	-0.163256
COL8A1	1.7208	4.04633e-12	1.11822e-11	5.48447	3.76367
ZNF460	1.72047	8.2678e-09	1.84207e-08	1.75377	0.033303
SYNE4	1.7183	2.28179e-11	6.0136e-11	3.41696	1.69865
NT5DC2	1.71751	3.02901e-30	2.1553e-29	6.35495	4.63745
FRMD5	1.71538	2.64666e-17	9.81474e-17	3.02157	1.30619
HAPLN3	1.71409	3.73694e-19	1.53182e-18	4.12223	2.40814
PUS7	1.71231	7.06439e-70	1.93106e-68	5.19739	3.48508
GABRA4	1.71128	1.36944e-05	2.4233e-05	0.511451	-1.19983
SLC2A12	1.71063	6.45165e-13	1.86198e-12	3.10104	1.39041
RP4-583P15.15	1.71049	3.87974e-22	1.87641e-21	0.403708	-1.30678
PTPRU	1.70959	5.28276e-11	1.36037e-10	4.32431	2.61472
H3C4	1.70866	3.3231e-08	7.11141e-08	0.755425	-0.953235
GINS1	1.70715	1.58038e-38	1.57645e-37	5.17211	3.46495
REM2	1.70541	4.69516e-24	2.48627e-23	0.308021	-1.39739
AHCY	1.70505	2.07938e-34	1.75166e-33	9.16464	7.45959
CPXM1	1.69997	3.00764e-18	1.17356e-17	4.04599	2.34602
ZNF121	1.69913	3.44563e-42	4.01755e-41	5.55304	3.85391
RHEBL1	1.69825	3.17521e-40	3.42015e-39	1.19789	-0.500353
CDC45	1.69754	1.52288e-39	1.58292e-38	4.595	2.89746
CDC6	1.69683	2.46433e-34	2.07007e-33	5.4621	3.76526
PPP2R3B	1.6934	1.87986e-33	1.52474e-32	3.27263	1.57924
C2	1.69273	2.38995e-24	1.2839e-23	5.99264	4.29991
AC234582.1	1.69267	1.73184e-06	3.28215e-06	0.255203	-1.43746
SPNS3	1.69266	3.62924e-24	1.93494e-23	1.93011	0.237453
MPP6	1.69184	1.78973e-19	7.5021e-19	3.58303	1.89119
CPLX1	1.69092	1.14073e-15	3.8534e-15	3.07421	1.38329
OPRD1	1.69021	4.19221e-07	8.3144e-07	0.556449	-1.13376
WDR90	1.68951	3.16307e-31	2.34513e-30	5.84458	4.15507
FOXS1	1.6881	2.33135e-24	1.25287e-23	1.22866	-0.459438
TRPV4	1.68651	2.80513e-17	1.03806e-16	1.5036	-0.182917
CCND1	1.68616	8.97457e-57	1.71441e-55	7.98533	6.29917
PHGDH	1.6844	6.02903e-13	1.74205e-12	6.14258	4.45818
MRGBP	1.68322	4.21563e-65	1.01087e-63	5.5383	3.85508
F12	1.68242	4.5952e-20	1.98969e-19	4.60345	2.92103
TTC26	1.68132	4.51563e-62	1.00038e-60	3.38153	1.70021
KRT15	1.6806	1.80091e-19	7.54686e-19	3.27429	1.59369
KIFC2	1.67956	7.27586e-20	3.11496e-19	4.78526	3.1057
SULT1E1	1.67817	7.82515e-05	0.000130022	0.726398	-0.951769
PHACTR3	1.67467	4.78861e-09	1.08449e-08	1.72469	0.0500246
NUF2	1.6744	1.77271e-36	1.63228e-35	4.16644	2.49204
CCNE1	1.6741	5.75664e-35	4.97356e-34	3.91017	2.23607
ZNF692	1.67184	1.29382e-45	1.72234e-44	4.74819	3.07635
PILRB	1.67117	1.71044e-16	6.03903e-16	3.01007	1.33889
NPM2	1.67102	3.04799e-17	1.12597e-16	1.32439	-0.346631
CCL20	1.67083	2.73371e-12	7.64584e-12	6.0782	4.40736
PIF1	1.6706	4.02837e-34	3.35539e-33	3.11919	1.4486
PAFAH1B3	1.66841	1.28169e-34	1.08958e-33	5.78975	4.12134
OVGP1	1.66811	2.81477e-32	2.17376e-31	2.7472	1.07909
LOXL2	1.66798	3.40646e-26	1.98516e-25	6.10659	4.43862
IMPDH1	1.66686	3.42589e-41	3.86402e-40	6.7711	5.10424
PCDHB9	1.66316	1.60129e-12	4.52724e-12	1.34199	-0.321173
RIIAD1	1.66283	1.94861e-08	4.24342e-08	0.0903065	-1.57252
IFI6	1.66197	9.6077e-13	2.74403e-12	6.91653	5.25456
TDRD1	1.66068	6.14535e-05	0.000102975	0.0404147	-1.62026
KCNN4	1.65819	4.23513e-19	1.73174e-18	6.8084	5.15022
LZTS1	1.65765	5.48335e-23	2.77874e-22	2.61192	0.954272
TRPM2	1.65759	4.28998e-18	1.66094e-17	5.04545	3.38786
SLC14A1	1.65666	9.46091e-05	0.000155876	3.41698	1.76031
DIAPH3	1.65406	7.74013e-44	9.62201e-43	4.40882	2.75476
HSPH1	1.65056	4.07015e-29	2.7586e-28	7.84456	6.194
DUSP14	1.65014	1.84323e-51	2.98028e-50	4.08482	2.43468
MFSD12	1.64832	2.70502e-46	3.71078e-45	6.19773	4.5494
IRAK2	1.64726	1.00952e-25	5.75434e-25	3.96739	2.32013
TNFRSF10C	1.64711	1.18894e-18	4.74395e-18	1.67662	0.0295056
TTYH3	1.64699	7.79288e-42	8.95276e-41	7.76726	6.12027
GRAMD1A	1.6451	8.60963e-52	1.40741e-50	6.57652	4.93142
KIF12	1.64152	7.3912e-16	2.5255e-15	5.25674	3.61522
ANXA3	1.64117	8.07811e-31	5.88627e-30	6.78617	5.145
JPH1	1.63757	2.81507e-38	2.78004e-37	5.08928	3.45171
CBX4	1.63436	1.53479e-53	2.6801e-52	5.51635	3.88199
FAM155B	1.6338	3.55115e-06	6.58131e-06	1.9075	0.273705
TUBB3	1.63203	3.68029e-17	1.35248e-16	0.781033	-0.851
UMODL1	1.63093	7.48601e-09	1.67307e-08	0.684674	-0.946259
PPM1N	1.63083	1.19942e-18	4.78447e-18	1.38533	-0.245499
KAT2A	1.6237	1.28285e-59	2.65201e-58	6.64168	5.01799
HMGA2	1.62346	1.90506e-12	5.36868e-12	4.31636	2.6929
SLC9A7	1.62156	1.48739e-17	5.58212e-17	3.84044	2.21888
PUS1	1.62	1.02721e-46	1.42895e-45	5.74686	4.12686
SCML1	1.61913	2.03821e-27	1.2616e-26	5.10707	3.48794
TIGD4	1.61779	1.07831e-28	7.15485e-28	0.139446	-1.47835
MEGF6	1.61756	1.15658e-14	3.7054e-14	4.46798	2.85042
CDT1	1.61569	8.46285e-27	5.07737e-26	5.91342	4.29773
ATAD2	1.61389	1.69863e-39	1.76437e-38	5.85099	4.23709
TICRR	1.61286	2.26761e-37	2.16869e-36	3.96635	2.35349
SEC14L2	1.60636	3.63736e-28	2.33923e-27	3.10901	1.50265
PODXL2	1.6055	2.0812e-25	1.16835e-24	6.03125	4.42576
TMEM97	1.60532	6.78665e-44	8.47218e-43	6.34654	4.74122
TBX18	1.60214	2.31595e-06	4.35135e-06	1.87645	0.274312
CSE1L	1.60189	8.73962e-59	1.74124e-57	7.65826	6.05637
CEBPB	1.6008	3.24344e-32	2.49701e-31	6.17321	4.57241
WDR4	1.5969	1.90514e-44	2.42521e-43	4.71745	3.12055
TMEM158	1.59624	1.87764e-19	7.85286e-19	3.84419	2.24796
CENPI	1.59494	2.15793e-41	2.44879e-40	3.22681	1.63187
SAMD10	1.59256	6.2372e-33	4.94281e-32	4.1989	2.60634
CEP55	1.58937	7.55678e-40	7.98898e-39	5.42714	3.83778
FAM53A	1.58727	1.01847e-22	5.07798e-22	1.08557	-0.501698
IFITM3	1.5871	1.42835e-24	7.74324e-24	9.14304	7.55594
B3GNTL1	1.58612	1.9943e-51	3.22105e-50	3.06576	1.47964
AURKA	1.58597	1.93959e-45	2.54548e-44	5.83163	4.24566
FNDC10	1.58382	3.23861e-14	1.01223e-13	3.65186	2.06804
BYSL	1.58234	3.69797e-62	8.22922e-61	5.23188	3.64953
FCHO1	1.58083	2.52269e-19	1.04535e-18	4.3168	2.73597
MORN3	1.58042	3.00088e-10	7.3672e-10	-0.0153218	-1.59574
RHBDF2	1.57995	2.05873e-46	2.8373e-45	5.75897	4.17902
ADAT2	1.57874	5.35092e-41	5.9762e-40	4.19806	2.61932
NUP62CL	1.57873	8.51879e-31	6.20129e-30	2.49689	0.918165
ALPK3	1.57445	2.7218e-08	5.85418e-08	4.51121	2.93676
CDCA3	1.5743	2.24412e-43	2.74604e-42	4.82787	3.25357
GNB1L	1.57328	2.77709e-30	1.98175e-29	3.60612	2.03284
PACC1	1.57266	4.55966e-79	1.57028e-77	3.60473	2.03207
SQLE	1.57036	4.44705e-27	2.70856e-26	6.74122	5.17087
VEGFA	1.56938	3.77899e-42	4.39589e-41	7.60136	6.03197
COL5A1	1.5684	3.27319e-16	1.1394e-15	8.1371	6.5687
TTC9	1.56659	9.27779e-16	3.15271e-15	3.4095	1.84291
PPAT	1.56624	2.60021e-51	4.186e-50	4.81715	3.25092
LTB4R	1.56622	4.86385e-21	2.21386e-20	3.11695	1.55072
H2BC11	1.56605	9.22218e-08	1.91394e-07	1.67778	0.111732
TMEM151A	1.5659	1.81789e-07	3.69124e-07	-0.00537187	-1.57127
DCDC2	1.56491	1.82695e-06	3.45488e-06	2.29145	0.726536
KCNK15	1.5648	2.40408e-07	4.84833e-07	0.824099	-0.740702
FSCN1	1.56477	2.75095e-12	7.68827e-12	6.15819	4.59343
RTN4R	1.56373	1.4784e-18	5.87049e-18	3.33583	1.7721
RIPK2	1.56368	3.30361e-65	7.9474e-64	4.91358	3.3499
KIF20A	1.56104	2.85011e-49	4.26884e-48	4.84796	3.28692
PRR19	1.55835	5.26367e-32	4.03141e-31	0.668516	-0.889831
EXO1	1.55767	4.73246e-41	5.29344e-40	3.95323	2.39556
TWNK	1.55568	2.66667e-72	7.71566e-71	5.0489	3.49321
F2RL2	1.55458	2.59649e-15	8.62187e-15	2.93624	1.38165
CKAP2	1.5528	5.92799e-42	6.83676e-41	5.94602	4.39322
TNNC2	1.55268	2.37617e-07	4.79401e-07	4.18022	2.62754
PDF	1.55183	3.68662e-17	1.35447e-16	2.55401	1.00218
COL1A2	1.5505	2.54987e-13	7.53938e-13	10.777	9.22654
PDCD2L	1.54988	3.32189e-59	6.75436e-58	3.62562	2.07574
ZBTB12	1.54675	6.38446e-30	4.48484e-29	3.46921	1.92247
PMFBP1	1.5462	2.08013e-15	6.93671e-15	2.04823	0.502029
EIF4EBP1	1.54517	8.96628e-27	5.37289e-26	6.15754	4.61237
HELLS	1.54401	3.72758e-29	2.53335e-28	4.88331	3.33931
PLA2G4D	1.54326	1.59404e-08	3.4923e-08	0.298791	-1.24446
PLCB4	1.54284	2.97231e-11	7.77684e-11	7.34848	5.80563
TRAF5	1.54265	2.71196e-32	2.09763e-31	5.97803	4.43538
CDH11	1.54083	3.92364e-16	1.3604e-15	5.84413	4.30329
C5orf34	1.5394	1.34284e-45	1.7828e-44	2.19961	0.66021
FZD9	1.53814	2.79135e-07	5.60271e-07	0.239309	-1.29883
COL9A1	1.5379	4.00846e-08	8.52889e-08	2.49769	0.959789
MIA	1.53667	2.43376e-05	4.21128e-05	0.528159	-1.00851
GPR19	1.53556	4.85926e-29	3.28144e-28	0.339492	-1.19607
TCAP	1.5353	1.27003e-08	2.79565e-08	0.432219	-1.10308
RBP1	1.53422	7.47801e-08	1.56223e-07	4.61496	3.08074
CDCA5	1.53349	9.75203e-46	1.30405e-44	5.68304	4.14955
NPM3	1.53253	5.90754e-28	3.75849e-27	5.53154	3.99901
DDIT4	1.53057	7.77938e-23	3.90627e-22	6.60833	5.07776
ENGASE	1.53047	4.87011e-22	2.34318e-21	6.58459	5.05412
LAPTM4B	1.53046	6.70864e-20	2.87544e-19	7.65527	6.12481
RANBP17	1.52891	4.99589e-18	1.92758e-17	2.64316	1.11426
COL2A1	1.52889	0.000783171	0.00119092	2.22982	0.700932
FMO3	1.52746	6.41255e-10	1.53642e-09	0.773566	-0.753894
ZBTB20	1.52662	2.7454e-06	5.129e-06	1.17167	-0.354952
YDJC	1.52653	3.13109e-26	1.82828e-25	5.60358	4.07704
RNASEH2A	1.52463	1.85279e-36	1.70495e-35	5.64042	4.11579
TIGD1	1.52412	4.25862e-34	3.53923e-33	2.5422	1.01808
SLC35E4	1.52382	3.45694e-22	1.6752e-21	4.58787	3.06405
FAM72A	1.5199	5.57029e-28	3.55154e-27	0.59588	-0.924015
FOXJ1	1.51755	5.5081e-05	9.25898e-05	3.11014	1.59259
CTSV	1.51637	6.65327e-15	2.15386e-14	4.18591	2.66954
DKC1	1.51447	2.38113e-71	6.74488e-70	7.37493	5.86046
POLR3G	1.51281	5.79389e-22	2.77595e-21	2.61119	1.09838
RAD54L	1.5091	9.5806e-40	1.00854e-38	3.82775	2.31865
SRM	1.50835	1.22437e-29	8.50414e-29	6.66803	5.15968
TFAP4	1.50773	3.63181e-68	9.47399e-67	5.03407	3.52634
MC1R	1.50687	3.1215e-19	1.2838e-18	2.05565	0.548783
RCOR2	1.50685	4.95952e-17	1.80959e-16	2.67908	1.17224
RPS6KL1	1.50429	2.36334e-36	2.1627e-35	3.56067	2.05639
SLC12A2	1.50276	5.2476e-27	3.18179e-26	9.17731	7.67455
TMEM52	1.50218	5.59634e-15	1.81964e-14	2.81089	1.3087
CCNF	1.50165	1.40531e-45	1.86075e-44	5.23948	3.73783
NELFCD	1.50091	1.80493e-43	2.21777e-42	7.38484	5.88393
SCLY	1.50047	2.7588e-40	2.98026e-39	2.5791	1.07863
SHMT2	1.4994	1.54077e-38	1.53901e-37	7.62504	6.12564
CDK1	1.49923	7.12057e-32	5.41725e-31	6.09103	4.5918
SYCP2	1.49912	1.1006e-07	2.27145e-07	1.11829	-0.380829
HROB	1.49901	1.47977e-45	1.95585e-44	3.02029	1.52128
CMTM7	1.49888	1.19304e-30	8.63401e-30	4.55194	3.05306
WNT5A	1.49874	8.09204e-18	3.07581e-17	4.80526	3.30652
GRINA	1.49621	5.99833e-32	4.5799e-31	8.07196	6.57575
EXOSC5	1.49398	1.22139e-32	9.57689e-32	5.47466	3.98068
FERMT1	1.49307	1.75803e-26	1.03631e-25	8.29445	6.80138
ANGPT2	1.49179	1.69458e-25	9.55282e-25	3.19377	1.70198
ANKRD18A	1.49162	3.9694e-13	1.16186e-12	1.27566	-0.215959
NOD2	1.49078	1.59554e-18	6.31873e-18	2.92256	1.43178
ZSWIM4	1.49052	2.36419e-50	3.67068e-49	4.41262	2.9221
H2BC9	1.49048	9.08869e-08	1.88782e-07	0.942114	-0.548362
METTL26	1.49036	4.92871e-25	2.73484e-24	6.28615	4.79579
HMGA1	1.48997	1.17776e-32	9.2495e-32	9.14016	7.65019
RRP9	1.48985	5.18993e-40	5.52216e-39	5.74034	4.25049
FAM222A	1.4891	5.32187e-16	1.8349e-15	3.71621	2.22711
PLK1	1.48896	6.69471e-33	5.30254e-32	6.30037	4.81141
CKAP2L	1.48752	6.11174e-38	5.94473e-37	4.10747	2.61995
POP1	1.48686	3.86931e-45	5.0379e-44	4.11259	2.62573
CCNB1	1.48631	1.44638e-34	1.22678e-33	6.57961	5.0933
VSTM2L	1.48575	2.79998e-05	4.81521e-05	2.57893	1.09317
PHLDA2	1.48532	4.88387e-18	1.88534e-17	5.75794	4.27262
GPR84	1.48407	5.14883e-12	1.41238e-11	0.590971	-0.8931
EXOSC4	1.48222	2.38142e-21	1.09945e-20	5.43597	3.95374
CKS2	1.48036	8.00295e-31	5.8401e-30	5.99234	4.51199
UBE2T	1.47971	5.84002e-36	5.27914e-35	4.85774	3.37802
PGF	1.47861	1.33799e-18	5.32292e-18	3.55303	2.07442
AKR1E2	1.47373	6.13564e-13	1.77216e-12	1.59041	0.116686
KIF2C	1.47239	2.39023e-45	3.12583e-44	5.37889	3.9065
FOXA2	1.4714	6.27011e-23	3.16232e-22	5.70822	4.23682
IFITM2	1.47128	1.4997e-16	5.31394e-16	7.08372	5.61244
PCDHGA1	1.47082	5.24915e-15	1.71012e-14	0.499139	-0.971677
NOP2	1.47009	9.18463e-61	1.95312e-59	6.21897	4.74888
ECE2	1.46903	1.91432e-27	1.18739e-26	4.59582	3.12679
DIO3	1.46817	7.41895e-06	1.34161e-05	3.07961	1.61144
CAD	1.46789	6.94599e-50	1.05526e-48	6.84022	5.37233
GALNT9	1.46786	2.84284e-05	4.88666e-05	0.431715	-1.03614
CMSS1	1.46717	1.15482e-52	1.95228e-51	4.9183	3.45114
ZMYND19	1.46681	9.3088e-54	1.63129e-52	4.97489	3.50808
SPINDOC	1.46637	4.1921e-42	4.865e-41	4.77762	3.31125
CENPA	1.4657	1.08236e-41	1.23771e-40	3.679	2.21329
MELK	1.46495	1.10054e-39	1.15608e-38	5.0982	3.63325
RUNX1	1.46484	8.16158e-40	8.60997e-39	6.39981	4.93497
GPC2	1.462	3.63199e-20	1.58371e-19	0.98359	-0.478406
CENPF	1.4611	4.46478e-27	2.71824e-26	6.255	4.7939
KCNJ11	1.46074	5.44459e-18	2.09417e-17	2.24949	0.788742
POLQ	1.46028	4.94695e-27	3.00686e-26	3.7917	2.33143
TONSL	1.45964	1.91644e-29	1.32121e-28	5.47528	4.01564
BIRC5	1.45955	2.40526e-32	1.86235e-31	6.30198	4.84243
FASN	1.45727	1.10891e-23	5.7534e-23	8.66461	7.20734
FADS1	1.45722	6.84501e-14	2.09659e-13	4.901	3.44379
PTPRO	1.45533	3.79272e-08	8.0826e-08	6.02289	4.56756
CACNA1E	1.45529	1.00366e-05	1.79767e-05	0.642764	-0.81253
ADAMTSL2	1.45529	2.90882e-14	9.11261e-14	3.43927	1.98399
FANCA	1.4547	1.93441e-43	2.37096e-42	4.85778	3.40308
TRMT1	1.4541	6.28783e-40	6.67598e-39	5.80276	4.34866
HECW1	1.45296	2.20607e-11	5.82129e-11	0.446846	-1.00611
JSRP1	1.45097	9.82225e-09	2.17827e-08	2.38971	0.938741
ASNS	1.45043	2.24171e-28	1.46387e-27	6.04817	4.59774
FAM71E1	1.44965	6.23019e-23	3.14433e-22	1.85391	0.404257
SLC5A2	1.44964	1.14241e-14	3.66081e-14	0.262004	-1.18764
NKRF	1.44929	1.98957e-54	3.5537e-53	4.30724	2.85795
NXT1	1.44838	2.76232e-28	1.79044e-27	5.04944	3.60106
VWA5B1	1.44751	0.000381814	0.000596868	0.192294	-1.25522
MND1	1.44618	1.97471e-29	1.36012e-28	2.82979	1.38361
OR51E1	1.44601	4.48909e-10	1.08751e-09	2.05598	0.609973
FGFR4	1.44462	6.6275e-18	2.53601e-17	7.08736	5.64275
HPDL	1.44386	1.15057e-12	3.27539e-12	4.55076	3.10689
GOLGA8B	1.44273	5.52537e-12	1.51427e-11	3.16725	1.72452
PSPH	1.44164	2.2861e-35	2.0138e-34	4.85278	3.41115
E2F5	1.4405	6.42476e-34	5.31268e-33	4.34069	2.90019
NEK2	1.44029	8.55235e-42	9.80251e-41	4.8843	3.44401
NOP56	1.43955	6.84217e-43	8.21006e-42	7.4726	6.03304
CACNA1D	1.4364	6.49025e-20	2.78827e-19	4.21774	2.78134
DHX34	1.43377	6.03147e-40	6.41298e-39	5.44991	4.01614
MAD2L1	1.43364	1.83627e-32	1.43e-31	5.76256	4.32892
RPS21	1.43326	1.56999e-16	5.55371e-16	9.94878	8.51552
DLEU7	1.4318	1.17187e-13	3.53753e-13	0.211433	-1.22036
ARHGEF19	1.43109	2.3539e-26	1.37881e-25	4.41327	2.98218
CBLN1	1.42976	1.04806e-05	1.8738e-05	1.24168	-0.188083
IL13RA2	1.42857	9.64634e-10	2.28614e-09	0.307362	-1.1212
TMEM198	1.42846	2.63017e-15	8.72784e-15	2.46427	1.03581
FOXP3	1.42828	3.71605e-17	1.36494e-16	2.1129	0.684621
RBBP8NL	1.42755	2.74054e-19	1.13309e-18	4.21428	2.78673
PDRG1	1.42704	3.76324e-31	2.78315e-30	5.39509	3.96805
TNFSF15	1.4265	3.73093e-24	1.98559e-23	4.23165	2.80516
DCUN1D5	1.4261	6.34942e-52	1.04714e-50	4.93292	3.50682
MTFR2	1.42575	2.24941e-36	2.05972e-35	3.22059	1.79484
LRRC6	1.42543	3.9615e-16	1.3732e-15	2.77049	1.34506
TOP2A	1.42507	1.27555e-31	9.58145e-31	7.50737	6.08229
SORD	1.42499	2.91694e-39	3.00251e-38	5.86085	4.43586
RNF39	1.42435	6.71374e-17	2.42699e-16	2.60208	1.17773
CDCA4	1.42421	4.93071e-39	5.02309e-38	4.94138	3.51717
AP1S3	1.42292	6.45341e-28	4.10402e-27	3.33526	1.91234
TLCD1	1.42205	4.539e-21	2.06917e-20	4.16685	2.7448
PRRX1	1.41946	3.0466e-09	6.98928e-09	4.44039	3.02094
FOXC2	1.41917	1.84246e-07	3.7401e-07	0.337284	-1.08189
ADGRG1	1.41884	1.84954e-35	1.63507e-34	8.13834	6.7195
GAL	1.41869	1.92434e-06	3.63213e-06	3.70599	2.2873
SLC4A8	1.41849	4.09912e-14	1.27234e-13	2.22591	0.807423
RRS1	1.4174	1.06288e-38	1.06597e-37	5.70277	4.28538
DUSP2	1.4169	8.08167e-18	3.07344e-17	4.05342	2.63652
ASPM	1.41667	2.40207e-23	1.23456e-22	4.94921	3.53254
HGH1	1.41623	9.9669e-31	7.24125e-30	5.88327	4.46703
MPP3	1.4158	6.62466e-24	3.47701e-23	2.0373	0.621508
RRP12	1.4126	4.77469e-52	7.91851e-51	6.09077	4.67817
SPATA25	1.41187	5.60283e-15	1.82135e-14	0.562775	-0.849091
SLC1A7	1.41124	7.86712e-06	1.41937e-05	3.15856	1.74732
ELFN1	1.41055	2.35669e-18	9.24916e-18	1.53537	0.124815
GALK1	1.41046	6.67309e-22	3.18587e-21	5.1082	3.69774
WDR77	1.40911	1.92156e-43	2.35716e-42	5.95254	4.54342
SERPINE2	1.40871	1.72376e-16	6.0846e-16	6.64138	5.23267
METTL1	1.40712	6.87254e-56	1.27671e-54	4.66041	3.25329
PCSK4	1.40612	6.90909e-13	1.98859e-12	2.02007	0.613956
RRM2	1.40518	6.54141e-35	5.64501e-34	6.9583	5.55312
MTHFD2	1.40469	1.85266e-40	2.01902e-39	6.65665	5.25196
UPK3A	1.40376	1.05754e-05	1.89008e-05	1.24741	-0.156348
JADE3	1.40292	4.61345e-40	4.91583e-39	4.68189	3.27897
NUFIP1	1.40189	4.41347e-38	4.31834e-37	4.07852	2.67662
ZNF697	1.40119	8.35479e-27	5.01456e-26	3.45053	2.04934
RAE1	1.40096	1.22845e-47	1.74153e-46	6.1538	4.75284
NAA10	1.39903	1.05158e-25	5.98487e-25	5.99161	4.59258
UTP14A	1.39861	2.78429e-41	3.14754e-40	5.64005	4.24144
BUB1	1.39781	1.33165e-44	1.70101e-43	5.42755	4.02975
RUVBL1	1.39772	8.20334e-67	2.08497e-65	6.29939	4.90167
NUDCD1	1.39726	6.42832e-38	6.24856e-37	5.24361	3.84635
KIAA0895	1.39625	1.49412e-21	6.99817e-21	2.90894	1.51269
CIBAR1	1.39611	2.3035e-21	1.06481e-20	4.32096	2.92486
LYZ	1.39475	2.93835e-06	5.47846e-06	9.1753	7.78055
IL20RA	1.39475	2.00479e-28	1.31418e-27	5.0211	3.62635
UPK3B	1.39381	2.58731e-06	4.84036e-06	0.698734	-0.695077
VWCE	1.39035	1.23045e-07	2.53204e-07	0.86567	-0.524676
ANKRD36	1.39034	7.91852e-09	1.76691e-08	1.9237	0.533356
SPRED3	1.39022	3.2352e-15	1.06688e-14	0.678152	-0.712072
VCAN	1.39003	1.28849e-10	3.23659e-10	6.91074	5.52071
HECW2	1.38914	1.42982e-16	5.07237e-16	2.68109	1.29195
CYP2S1	1.38808	1.45236e-21	6.80903e-21	7.7621	6.37403
LYAR	1.3873	3.1052e-41	3.50498e-40	5.06974	3.68244
ZFPM1	1.38707	6.95067e-17	2.5108e-16	4.18709	2.80003
CITED4	1.38706	1.18626e-10	2.98535e-10	3.45647	2.06941
VNN1	1.38656	5.36804e-05	9.02967e-05	3.81839	2.43183
TNFSF11	1.38639	2.55439e-12	7.1497e-12	1.94757	0.561179
PLXNA1	1.38605	8.6722e-43	1.03308e-41	6.55766	5.17161
MIF	1.38588	2.84671e-15	9.41691e-15	6.06028	4.6744
LRRC10B	1.38471	1.72154e-09	4.01773e-09	1.72134	0.336639
BTBD11	1.38421	1.8472e-08	4.02792e-08	1.85593	0.471722
SHCBP1	1.38407	3.26306e-43	3.96022e-42	3.9719	2.58783
CHSY3	1.38387	1.34736e-16	4.78901e-16	1.07746	-0.306411
HYAL3	1.38372	5.37592e-27	3.25826e-26	2.59976	1.21604
STMN3	1.38303	1.12274e-08	2.47693e-08	5.39105	4.00802
L3MBTL1	1.38297	3.82299e-12	1.05887e-11	3.13341	1.75045
CRABP2	1.38297	1.14264e-06	2.19039e-06	3.2408	1.85784
DNA2	1.38217	4.77855e-30	3.37752e-29	3.71325	2.33108
ATAD3B	1.38149	4.9254e-26	2.84798e-25	5.13087	3.74938
MORC4	1.38121	1.40115e-27	8.76412e-27	5.30523	3.92402
FAM241B	1.38016	1.32493e-29	9.18114e-29	3.09327	1.7131
FOXM1	1.38014	5.69969e-29	3.83502e-28	6.13107	4.75093
NOTCH3	1.37877	4.75242e-18	1.83507e-17	6.44528	5.06651
DHCR7	1.37853	7.11363e-28	4.51229e-27	6.93685	5.55832
COCH	1.37798	2.33119e-08	5.04252e-08	2.1481	0.77012
TCFL5	1.37708	2.32421e-28	1.51441e-27	4.53119	3.15411
CMTM8	1.37647	3.8267e-47	5.3686e-46	4.13188	2.75541
NBEAL2	1.37445	1.68375e-28	1.10731e-27	7.39988	6.02543
GTSE1	1.37361	1.84405e-42	2.17577e-41	4.51887	3.14526
KIF18A	1.3732	4.6349e-34	3.84334e-33	3.40666	2.03345
NUP210	1.37304	5.61434e-21	2.54765e-20	6.8994	5.52636
FZD3	1.37239	3.73939e-15	1.22878e-14	4.14952	2.77713
CYP4F3	1.37134	1.16652e-12	3.31952e-12	4.49781	3.12647
TMEM178B	1.37002	1.43084e-05	2.52743e-05	2.65127	1.28125
TMEM161A	1.36854	1.05799e-30	7.66786e-30	5.77084	4.4023
SPARC	1.36849	3.95676e-15	1.29877e-14	9.94302	8.57453
SKAP1	1.3677	2.18035e-13	6.47518e-13	3.73481	2.36711
ASGR2	1.36624	0.000104424	0.000171381	0.519208	-0.847029
PCNX2	1.36602	8.56677e-32	6.48096e-31	4.14245	2.77642
XPOT	1.36601	3.63144e-50	5.58564e-49	6.94106	5.57505
ARMC2	1.36541	9.49226e-18	3.59514e-17	2.06813	0.702725
MMP9	1.36464	2.69818e-08	5.80422e-08	5.79518	4.43054
HPD	1.3642	0.000392015	0.000611977	0.525734	-0.83847
ZNF280C	1.36292	2.1454e-30	1.53986e-29	2.79713	1.43421
PSRC1	1.36081	5.28496e-37	4.98695e-36	3.9102	2.5494
SLC6A1	1.36035	1.45716e-12	4.12523e-12	0.259746	-1.10061
UCKL1	1.35939	3.24922e-25	1.81241e-24	6.23365	4.87426
LIPG	1.35841	2.0212e-22	9.9143e-22	5.41059	4.05218
FOXC1	1.35824	5.52374e-09	1.24376e-08	2.79171	1.43347
CHAF1B	1.35666	3.56279e-41	4.01538e-40	4.18652	2.82986
AEN	1.35639	8.66292e-41	9.61014e-40	5.68407	4.32768
RNF32	1.35574	5.81166e-25	3.21037e-24	2.40837	1.05263
CD44	1.35446	6.76502e-45	8.72399e-44	8.54459	7.19013
KIF23	1.35445	1.22684e-40	1.35189e-39	4.90906	3.55462
OXGR1	1.35442	4.7829e-07	9.44678e-07	2.70186	1.34745
SPATA6L	1.35437	2.01602e-17	7.51289e-17	1.9266	0.572236
TMEM63A	1.35372	9.61022e-34	7.89837e-33	7.84571	6.49199
PTTG1	1.35224	3.16824e-29	2.16113e-28	5.52746	4.17522
MMS22L	1.35151	5.4227e-27	3.28527e-26	4.26799	2.91648
SLC25A27	1.35026	1.02023e-13	3.09109e-13	2.70142	1.35116
TBC1D30	1.3498	3.42748e-38	3.36915e-37	4.15344	2.80363
CENPH	1.34975	9.22175e-36	8.28061e-35	4.08057	2.73082
TRAP1	1.34954	1.04115e-41	1.19242e-40	7.14802	5.79848
ZDHHC11	1.34845	1.02411e-07	2.12007e-07	1.37119	0.0227372
MEX3D	1.34722	6.08206e-24	3.20355e-23	5.27499	3.92777
CCNI2	1.34718	8.86895e-23	4.43686e-22	4.10665	2.75947
THEM6	1.34653	4.98395e-21	2.26783e-20	6.48153	5.135
RGL3	1.34513	3.17531e-07	6.34506e-07	2.82699	1.48186
FANCI	1.34455	3.26976e-40	3.51943e-39	5.80669	4.46214
RBL1	1.34338	1.31809e-28	8.70302e-28	4.47312	3.12973
CENPE	1.34337	5.58864e-21	2.53676e-20	4.28436	2.94099
ITGA2	1.34326	3.19939e-26	1.86595e-25	6.62879	5.28553
KIF4A	1.34227	6.68044e-39	6.76383e-38	5.25967	3.91739
ISM1	1.34206	1.80363e-06	3.4134e-06	1.53872	0.196658
GPR157	1.34195	2.95754e-28	1.90947e-27	4.89412	3.55217
MYT1	1.34079	1.75222e-06	3.31948e-06	0.0654512	-1.27534
ADAMTSL5	1.33953	1.51074e-19	6.3578e-19	2.99247	1.65294
POLR1C	1.33928	4.64897e-48	6.68003e-47	5.51974	4.18047
POLD2	1.33772	1.6112e-35	1.43033e-34	7.44053	6.10281
SLC25A29	1.33725	2.98924e-24	1.6012e-23	4.9391	3.60185
IPO4	1.33721	1.11665e-29	7.76318e-29	2.93194	1.59473
CBFB	1.33697	8.76515e-52	1.43126e-50	6.13251	4.79555
MCM2	1.33627	7.76648e-33	6.13833e-32	6.753	5.41673
CTTNBP2	1.33622	2.04284e-09	4.74223e-09	3.73807	2.40186
TARBP1	1.3357	2.32883e-38	2.31061e-37	5.86492	4.52922
PRR11	1.33505	1.76357e-34	1.4907e-33	4.74807	3.41302
CCDC88B	1.33467	3.14217e-09	7.20409e-09	6.03429	4.69962
BICD1	1.33341	2.31014e-25	1.29492e-24	3.65162	2.31822
CNIH3	1.33308	2.95072e-19	1.21626e-18	1.85763	0.524549
DNAH10	1.33293	2.74667e-10	6.76324e-10	0.906436	-0.42649
SPATA33	1.33286	2.15085e-39	2.22319e-38	3.66852	2.33567
SFTPB	1.33267	0.00236423	0.00342799	0.439322	-0.893345
MZT1	1.33167	1.46591e-22	7.2504e-22	5.28555	3.95389
TNFRSF19	1.33144	7.77801e-06	1.40381e-05	2.81414	1.48269
DNTTIP1	1.33124	6.11105e-26	3.51575e-25	6.39216	5.06091
ATP2A1	1.33122	8.08487e-14	2.46718e-13	0.89808	-0.433144
NLE1	1.32996	8.00981e-40	8.45587e-39	5.33014	4.00018
SPATA17	1.32994	1.58863e-14	5.05467e-14	0.561882	-0.768053
DCAF13	1.32875	1.14978e-39	1.20524e-38	6.23337	4.90462
SSC4D	1.32856	1.94484e-28	1.27562e-27	0.321679	-1.00689
NPEPL1	1.32619	1.51592e-24	8.20597e-24	4.21145	2.88525
NCAPG2	1.32551	2.9717e-50	4.58037e-49	5.53814	4.21263
ADAMTS14	1.32219	2.79409e-17	1.03423e-16	3.35565	2.03346
CENPN	1.32106	6.32978e-42	7.29448e-41	4.32656	3.0055
GDF10	1.32026	0.00218335	0.00317876	1.2634	-0.0568633
TAF1D	1.32008	2.75887e-32	2.1317e-31	6.35127	5.03119
TFF1	1.31993	8.11489e-05	0.000134655	7.22298	5.90305
TRIM59	1.31923	2.00183e-34	1.68825e-33	3.57208	2.25285
SCX	1.31852	1.23457e-11	3.30831e-11	1.58146	0.262944
VASH2	1.31833	3.53026e-16	1.22687e-15	1.62925	0.310915
COL3A1	1.31773	2.42933e-10	6.00474e-10	10.8827	9.565
IL1B	1.31754	2.29901e-06	4.32061e-06	4.88565	3.56812
MCM7	1.31706	2.33342e-35	2.05427e-34	8.115	6.79795
EZH2	1.31584	1.52916e-52	2.57047e-51	5.30114	3.9853
ETV5	1.31474	1.59753e-13	4.7797e-13	4.2798	2.96507
GPSM2	1.31452	9.0441e-27	5.41734e-26	6.20015	4.88564
PROSER1	1.31409	1.50263e-26	8.89293e-26	7.04901	5.73492
SIGMAR1	1.31406	2.38536e-32	1.84791e-31	7.40555	6.09149
PROK2	1.31373	0.000169726	0.000273266	0.103333	-1.2104
CIP2A	1.31361	5.88411e-29	3.95552e-28	3.84007	2.52647
SPON2	1.31357	1.08612e-17	4.09793e-17	6.34961	5.03604
HSPD1	1.31326	1.26173e-39	1.31608e-38	9.48784	8.17458
PLOD3	1.31239	2.35062e-28	1.53094e-27	7.86721	6.55482
ACTR3B	1.31228	1.05221e-51	1.7125e-50	3.57484	2.26256
DTL	1.31224	5.30863e-33	4.22725e-32	4.69108	3.37883
ZFP69B	1.31153	2.43355e-28	1.58357e-27	1.41612	0.10459
RPP40	1.31088	4.50655e-36	4.08868e-35	3.29843	1.98755
QSOX2	1.31073	5.73155e-59	1.15746e-57	5.18642	3.87568
HM13	1.31033	7.20722e-39	7.28228e-38	8.17767	6.86735
PIPOX	1.31025	2.99643e-05	5.14412e-05	3.0721	1.76185
CFB	1.30945	1.5228e-13	4.56718e-13	4.43233	3.12288
PSMA7	1.30755	9.5665e-27	5.70722e-26	8.49506	7.18751
NEIL3	1.30726	1.32065e-27	8.27108e-27	2.35052	1.04326
MAD2L2	1.30623	1.67239e-28	1.10033e-27	4.7647	3.45846
UBE3D	1.30586	1.46688e-37	1.41291e-36	2.8077	1.50183
ZNF579	1.30574	2.89941e-18	1.13253e-17	3.96776	2.66202
ANO9	1.30566	1.5599e-13	4.67373e-13	7.34594	6.04028
SPC24	1.30561	5.91475e-26	3.40678e-25	4.11941	2.8138
RAC3	1.30544	5.65272e-13	1.63618e-12	2.5398	1.23436
PHKA1	1.305	1.30684e-20	5.81283e-20	4.32243	3.01744
ARFGAP1	1.3048	1.50023e-27	9.36018e-27	7.17503	5.87023
CCDC86	1.30476	7.47714e-43	8.95026e-42	5.40799	4.10323
LSM7	1.30238	1.08821e-18	4.35489e-18	6.67015	5.36777
XPO5	1.30215	1.83623e-65	4.44619e-64	6.43202	5.12987
THY1	1.30117	3.99225e-16	1.38322e-15	6.72127	5.42009
RPGRIP1L	1.29994	4.21248e-44	5.3033e-43	3.4112	2.11126
BTBD19	1.29885	8.45044e-14	2.57503e-13	1.91234	0.613486
ANKRD36B	1.2986	1.77293e-09	4.13182e-09	1.07445	-0.224153
NANP	1.29691	1.02276e-33	8.39185e-33	3.7938	2.49689
PPP1R13L	1.29654	2.16056e-23	1.11274e-22	5.4716	4.17506
GINS4	1.29602	1.2997e-25	7.3744e-25	3.46099	2.16496
PERP	1.29595	1.88293e-31	1.4094e-30	9.03456	7.73861
MCMDC2	1.29568	3.79339e-11	9.8522e-11	1.36589	0.0702142
C9orf16	1.29293	8.89374e-23	4.44777e-22	6.26676	4.97384
TRNP1	1.29246	1.29651e-06	2.47768e-06	3.33779	2.04532
PRMT1	1.29232	8.95832e-22	4.24277e-21	7.81819	6.52587
GOLT1A	1.29052	2.67209e-15	8.85703e-15	3.80496	2.51444
PAICS	1.2898	1.37686e-43	1.6974e-42	7.82486	6.53506
TAFA5	1.28909	4.89296e-13	1.42432e-12	2.30482	1.01573
PPP1R35	1.2862	3.7027e-23	1.88993e-22	4.68534	3.39915
TLCD3A	1.28588	2.40823e-27	1.48198e-26	5.40414	4.11826
TRAIP	1.2858	1.097e-36	1.02407e-35	3.45322	2.16743
RASGEF1A	1.28576	3.08181e-05	5.28364e-05	2.05086	0.765103
GFUS	1.28557	2.44796e-19	1.01523e-18	7.71724	6.43167
TTK	1.2845	2.34081e-27	1.44229e-26	4.5508	3.2663
CLBA1	1.28438	2.62406e-35	2.30331e-34	3.55815	2.27377
FSTL4	1.28431	2.60656e-05	4.49718e-05	0.422901	-0.861409
PLAGL2	1.2836	1.96378e-19	8.19928e-19	6.79149	5.50788
ZNF724	1.28312	2.02897e-15	6.77068e-15	0.944694	-0.338426
TNFRSF10B	1.2829	5.39526e-32	4.13006e-31	6.59681	5.3139
MACROD1	1.27974	1.12707e-15	3.8116e-15	5.68422	4.40448
ZNF850	1.27858	4.08624e-13	1.19488e-12	2.16328	0.884705
PPFIA4	1.27832	8.55605e-10	2.03163e-09	0.841028	-0.437295
REX1BD	1.27739	5.42815e-16	1.86937e-15	5.58877	4.31137
C4BPB	1.27736	5.73986e-09	1.29047e-08	3.34074	2.06337
ARHGEF39	1.27706	7.68877e-32	5.83458e-31	4.12914	2.85208
FREM1	1.27681	2.77161e-05	4.77085e-05	4.42996	3.15315
DDX11	1.27635	1.04752e-29	7.28603e-29	5.14937	3.87301
XKR9	1.2761	7.74383e-06	1.39798e-05	1.58683	0.31073
ZNF74	1.2754	1.01449e-39	1.0672e-38	4.38013	3.10473
TEX30	1.27459	7.68843e-21	3.46551e-20	3.30537	2.03077
URB2	1.27453	3.68651e-69	9.89491e-68	4.8316	3.55708
TNFAIP6	1.2743	1.74956e-07	3.5598e-07	2.25436	0.980061
HAUS7	1.27397	1.06038e-20	4.73928e-20	1.9174	0.643435
LRRC37A3	1.27322	9.5234e-15	3.06297e-14	2.67122	1.398
GPCPD1	1.27228	1.44015e-14	4.59505e-14	6.43188	5.15959
PRDX4	1.27228	2.88612e-28	1.86661e-27	7.25343	5.98114
LAGE3	1.27228	5.3414e-21	2.42602e-20	4.86981	3.59753
FCN3	1.27199	4.88172e-12	1.34134e-11	0.361335	-0.910654
ZDHHC9	1.27144	2.48154e-36	2.26668e-35	7.37275	6.10131
RTKN	1.27092	1.52364e-57	2.97179e-56	6.43878	5.16786
MINAR1	1.26985	7.98146e-16	2.72092e-15	0.698403	-0.571443
RCN1	1.26887	7.97514e-37	7.46845e-36	7.3613	6.09243
PRMT3	1.26724	3.96572e-40	4.24698e-39	4.84549	3.57826
SGO1	1.26633	4.75734e-26	2.75402e-25	3.18285	1.91652
B3GNT4	1.26632	1.79219e-12	5.05923e-12	0.571646	-0.694677
SLC52A2	1.26586	1.93311e-20	8.51932e-20	7.28867	6.02281
COL5A3	1.26551	2.39433e-13	7.08938e-13	4.46707	3.20156
POSTN	1.26336	5.88876e-07	1.15556e-06	7.58224	6.31887
TSPAN5	1.26317	4.83728e-20	2.09146e-19	4.7224	3.45922
TTI1	1.26295	4.44719e-44	5.58931e-43	5.64458	4.38163
HMMR	1.26274	7.31914e-19	2.95212e-18	4.99181	3.72907
FBXL6	1.26217	2.05652e-17	7.66187e-17	5.94302	4.68085
LRRC73	1.26186	6.50884e-10	1.55799e-09	0.436153	-0.825707
TNFSF4	1.26161	6.67173e-10	1.59466e-09	2.37365	1.11204
PARPBP	1.26088	3.61327e-22	1.74924e-21	4.10593	2.84505
PIMREG	1.26021	3.15843e-24	1.68939e-23	3.73978	2.47957
PDE10A	1.25992	3.06683e-07	6.13242e-07	2.14166	0.881739
GSTP1	1.25964	1.89051e-19	7.90222e-19	9.45956	8.19992
SLC22A15	1.25944	1.62268e-14	5.15783e-14	2.39278	1.13334
DSN1	1.2591	2.22507e-36	2.03921e-35	5.15619	3.89709
TAF1A	1.25879	4.56061e-31	3.36113e-30	2.73399	1.4752
AURKB	1.25704	1.28694e-23	6.6604e-23	5.14686	3.88982
WDR74	1.25687	1.48143e-44	1.88908e-43	5.36235	4.10548
CYP39A1	1.25675	9.40795e-13	2.68801e-12	3.56379	2.30704
PRR4	1.25673	1.33982e-09	3.14766e-09	-0.0200236	-1.27675
WDR27	1.25647	1.60287e-21	7.49809e-21	4.02273	2.76626
SUV39H1	1.25639	2.16185e-30	1.55016e-29	4.51177	3.25538
BRCA1	1.25606	1.25795e-31	9.45886e-31	4.91711	3.66105
ENTR1	1.25478	2.45767e-51	3.96082e-50	5.87312	4.61834
UGGT2	1.25477	5.06148e-25	2.80746e-24	4.86203	3.60726
GARS1	1.25449	6.38191e-54	1.13039e-52	7.54955	6.29506
SOX12	1.25394	6.9005e-19	2.78933e-18	4.84088	3.58694
PLEKHB1	1.25245	2.78717e-10	6.85842e-10	5.63747	4.38502
SLC39A2	1.25187	0.00215775	0.00314364	2.44841	1.19654
FSTL3	1.25176	8.62866e-12	2.33799e-11	4.72033	3.46857
FBXL16	1.25157	1.04772e-07	2.16683e-07	3.06319	1.81163
KIFC1	1.25097	2.49648e-31	1.8574e-30	5.79287	4.5419
EPHB4	1.25055	1.12626e-37	1.09049e-36	7.44133	6.19077
WFDC3	1.25034	2.55164e-08	5.50095e-08	1.44235	0.192005
NCAPH	1.25021	9.4324e-40	9.93649e-39	4.8195	3.56929
NOP58	1.24971	4.2711e-40	4.56743e-39	6.70406	5.45435
EPHA1	1.24954	1.06885e-21	5.03647e-21	5.41016	4.16061
DTNB	1.24954	7.3065e-27	4.39783e-26	3.60584	2.3563
MINDY4	1.24947	6.26764e-23	3.16215e-22	1.29206	0.0425882
QPCT	1.24912	5.27441e-09	1.18925e-08	5.26472	4.0156
ALKBH2	1.24559	1.88589e-36	1.73326e-35	4.1568	2.91121
ATAD5	1.24558	1.83483e-20	8.10305e-20	3.45244	2.20686
C1orf112	1.24506	1.19772e-42	1.42335e-41	3.56918	2.32412
ABCB6	1.24447	9.34937e-23	4.67091e-22	2.50508	1.2606
PLPPR1	1.24399	0.000260371	0.000413158	0.228451	-1.01554
H2BC8	1.24398	9.94216e-05	0.000163532	1.89367	0.649694
HAUS5	1.24393	7.16713e-47	9.9889e-46	4.58039	3.33645
CRYZL2P-SEC16B	1.24383	3.11333e-10	7.6319e-10	0.868	-0.375832
KNTC1	1.24362	4.57321e-28	2.92713e-27	5.10829	3.86466
TDRD5	1.24303	2.83078e-07	5.678e-07	1.34621	0.103172
CDK4	1.24267	2.76266e-37	2.63536e-36	6.90071	5.65804
SOX2	1.24258	0.0053703	0.0075313	1.7145	0.471922
SLC7A6	1.24233	2.02663e-34	1.70819e-33	4.64429	3.40196
RRP1	1.24127	3.82623e-35	3.33487e-34	5.68852	4.44724
FTSJ1	1.2412	2.72318e-51	4.37448e-50	5.75619	4.515
GGH	1.24075	1.23886e-12	3.52065e-12	7.25296	6.01221
HASPIN	1.24071	2.05916e-26	1.21046e-25	2.6177	1.37699
BACE2	1.23959	6.27839e-21	2.8403e-20	7.67015	6.43056
ARHGAP39	1.23926	2.12248e-24	1.14228e-23	4.7653	3.52604
PLXNA3	1.23916	1.67896e-22	8.26559e-22	6.09897	4.85981
H2BC15	1.23831	5.14732e-08	1.08757e-07	1.01287	-0.225437
POLR1B	1.23768	6.09418e-77	2.00124e-75	5.54219	4.30451
CDC25C	1.23766	8.34074e-32	6.31319e-31	3.42456	2.1869
OLFM4	1.23568	0.00132563	0.00197	10.9923	9.75659
CDC20	1.23559	4.67274e-21	2.12818e-20	6.43515	5.19956
CCDC74A	1.23506	3.48376e-20	1.52042e-19	2.24604	1.01098
NTMT1	1.23439	2.39923e-42	2.81962e-41	5.03675	3.80236
CDKN3	1.23361	6.22273e-25	3.43233e-24	4.43313	3.19952
FAM169A	1.23344	3.97762e-08	8.46813e-08	2.20051	0.967072
STIL	1.23309	7.4886e-31	5.47553e-30	4.72393	3.49084
CDC25A	1.23123	8.99769e-28	5.68309e-27	4.57519	3.34396
IFRD2	1.23122	7.10093e-29	4.76057e-28	6.62925	5.39803
INTS13	1.23092	3.57868e-30	2.54155e-29	5.23721	4.00629
ALPG	1.23057	0.00353506	0.0050414	2.28878	1.05821
LRRN1	1.23033	4.46517e-05	7.55977e-05	1.44743	0.217099
MCM4	1.22953	2.94826e-32	2.2733e-31	7.3473	6.11777
CHCHD6	1.2293	3.65496e-30	2.59448e-29	4.15418	2.92488
METTL27	1.22862	3.52625e-08	7.52662e-08	3.24344	2.01482
DBF4B	1.22818	3.05868e-36	2.78357e-35	3.54636	2.31818
NCAPG	1.22669	2.92205e-28	1.8882e-27	4.65893	3.43224
KPNA2	1.22635	1.72721e-39	1.79279e-38	7.17156	5.94521
PRR22	1.22603	1.36618e-13	4.10905e-13	1.68121	0.455182
RAB15	1.22526	5.87981e-25	3.2468e-24	6.68525	5.45999
ATAD3A	1.22494	2.68477e-21	1.23489e-20	5.69046	4.46551
TP53RK	1.2244	2.24734e-25	1.26019e-24	5.49915	4.27474
NOB1	1.22413	3.67548e-47	5.17111e-46	6.48168	5.25756
NRCAM	1.22275	9.47115e-06	1.69927e-05	2.42849	1.20573
MRPL17	1.22242	4.57776e-41	5.12426e-40	6.08318	4.86076
P3H1	1.22186	2.72193e-32	2.10425e-31	4.90722	3.68536
SHB	1.22106	4.69444e-33	3.74622e-32	4.74005	3.51899
CTU2	1.22072	5.74313e-28	3.6586e-27	4.6068	3.38608
RDM1	1.21803	1.99743e-15	6.66849e-15	0.731512	-0.486518
B9D1	1.21792	1.52493e-19	6.41385e-19	3.46547	2.24754
KIF21B	1.21784	2.74628e-19	1.13514e-18	5.25917	4.04134
DYNLT2	1.21771	5.66653e-17	2.05845e-16	1.50837	0.290658
TSEN2	1.21758	2.54775e-28	1.65498e-27	4.33912	3.12154
SLC1A5	1.21629	3.64443e-24	1.94235e-23	8.21722	7.00093
SERPINH1	1.21607	5.62823e-27	3.40562e-26	7.89087	6.6748
HENMT1	1.21466	3.61233e-16	1.25451e-15	4.2928	3.07815
BUB1B	1.21399	6.76491e-27	4.07845e-26	4.89787	3.68388
CHEK1	1.21385	1.79111e-35	1.5853e-34	4.98788	3.77402
SLC43A1	1.21378	7.6313e-18	2.90887e-17	5.32279	4.10901
FPR2	1.21283	0.000111269	0.000182171	1.20176	-0.0110706
GJB3	1.2128	5.75038e-11	1.47669e-10	5.11608	3.90328
BHLHE40	1.21176	9.55471e-22	4.51802e-21	7.64219	6.43043
RAD51AP1	1.21131	3.24022e-20	1.41621e-19	4.18526	2.97395
BCL2L12	1.21107	1.5151e-27	9.44504e-27	4.86041	3.64934
RFC4	1.21102	3.28475e-40	3.53301e-39	4.70083	3.48981
BDNF	1.21041	9.34875e-11	2.37041e-10	0.023839	-1.18657
PPA1	1.21025	3.10341e-39	3.18782e-38	8.49227	7.28202
RNF208	1.20935	2.83953e-13	8.37082e-13	3.41952	2.21017
UBXN11	1.20895	8.16291e-25	4.47588e-24	4.34838	3.13943
EIF3B	1.20876	6.92423e-44	8.63667e-43	8.50623	7.29747
SYTL1	1.20789	1.21806e-09	2.86843e-09	4.52348	3.31559
CGAS	1.20567	9.29742e-14	2.82501e-13	3.41063	2.20497
LYPD6B	1.20411	2.45072e-08	5.2926e-08	2.33755	1.13344
TTLL4	1.20267	6.90722e-54	1.21762e-52	5.25436	4.05169
NSMF	1.20236	1.51626e-16	5.36876e-16	6.85309	5.65073
CLSPN	1.2021	1.45543e-19	6.12676e-19	3.23755	2.03545
SLC9A5	1.20157	4.37958e-18	1.69463e-17	0.719261	-0.48231
GOLGA8A	1.2011	9.97634e-08	2.06641e-07	3.74981	2.54871
DDX27	1.20084	2.41526e-24	1.29702e-23	6.91212	5.71127
SLC34A2	1.20038	0.00283207	0.00407369	0.0573824	-1.143
KLHL32	1.20019	7.13461e-07	1.39213e-06	1.38029	0.180106
SPC25	1.19996	5.10716e-31	3.75461e-30	3.66887	2.46891
EIF5A2	1.19935	6.26038e-24	3.29397e-23	3.52182	2.32248
TGM1	1.19932	5.16001e-10	1.24435e-09	0.121413	-1.07791
TKT	1.19904	1.48697e-33	1.21336e-32	8.97731	7.77826
C2orf15	1.19897	1.70796e-37	1.6398e-36	1.49352	0.294552
WDR43	1.19785	1.38995e-54	2.49468e-53	6.31836	5.12051
TXNRD3	1.19667	8.30587e-45	1.06739e-43	3.19994	2.00326
YY2	1.19642	7.32554e-20	3.13351e-19	0.219958	-0.976464
NAT9	1.19576	1.09896e-38	1.10067e-37	5.31704	4.12127
RIN1	1.19571	6.89378e-22	3.28806e-21	4.88463	3.68891
PRC1	1.19495	2.37368e-33	1.91377e-32	6.02162	4.82668
RIBC2	1.19484	3.13933e-11	8.19649e-11	1.04403	-0.150814
TGDS	1.19422	7.45191e-27	4.48353e-26	4.61022	3.416
EBPL	1.19339	1.23957e-32	9.71435e-32	5.72402	4.53063
FIGNL1	1.19233	9.88734e-32	7.46859e-31	4.39514	3.2028
TRIP6	1.19223	6.12458e-12	1.67447e-11	6.31256	5.12033
BRIX1	1.19203	1.68672e-27	1.04797e-26	5.48209	4.29006
UTP4	1.19098	1.81418e-56	3.43907e-55	6.11678	4.9258
KCTD14	1.19058	9.13881e-24	4.76457e-23	4.32454	3.13396
PRKDC	1.19035	1.93203e-25	1.08667e-24	8.20783	7.01748
DNAJC2	1.19004	9.35031e-30	6.51887e-29	5.50461	4.31458
COMT	1.18983	5.79412e-19	2.35622e-18	7.32228	6.13245
TBC1D16	1.18844	1.84184e-28	1.20967e-27	6.54079	5.35235
ZNF593	1.1872	5.42202e-18	2.08603e-17	2.70719	1.52
SEZ6L2	1.18718	7.89968e-14	2.41272e-13	6.02086	4.83368
SLC12A8	1.18711	1.78036e-48	2.59841e-47	4.65703	3.46992
HELZ2	1.18563	5.56401e-19	2.26451e-18	6.78089	5.59526
SLC7A1	1.18556	9.30409e-28	5.86414e-27	7.44848	6.26292
PSMG4	1.18535	4.36491e-25	2.42562e-24	4.58901	3.40366
SNCAIP	1.18448	1.84606e-06	3.48969e-06	2.78117	1.59669
MPIG6B	1.18443	1.76612e-09	4.11661e-09	0.065248	-1.11919
SNRPB	1.1843	1.04166e-21	4.91303e-21	8.36534	7.18104
ADAM8	1.183	3.66171e-10	8.93047e-10	4.30256	3.11955
SNRPF	1.18288	2.79844e-30	1.99411e-29	6.19343	5.01056
SLC3A2	1.18204	1.6071e-35	1.42754e-34	7.72811	6.54607
NTHL1	1.18131	5.01995e-18	1.93535e-17	5.38932	4.20801
TSPOAP1	1.18036	3.65314e-06	6.76741e-06	4.43749	3.25712
CNN2	1.18027	1.96973e-44	2.50314e-43	7.72684	6.54657
LRFN4	1.17975	4.7198e-18	1.82295e-17	5.51014	4.33039
APOLD1	1.17971	1.61087e-06	3.05914e-06	5.70833	4.52862
LRP11	1.17931	1.31414e-35	1.17363e-34	6.22414	5.04483
DDX39A	1.17928	4.69622e-26	2.7197e-25	6.99124	5.81196
WDR54	1.17869	1.35836e-19	5.73438e-19	3.63772	2.45904
MMP14	1.17836	2.40115e-15	7.98216e-15	8.24669	7.06834
CCT6A	1.17638	6.86496e-59	1.37698e-57	8.27123	7.09485
DDX31	1.1763	4.80393e-86	1.93763e-84	4.5673	3.39101
SPIN3	1.17589	1.00054e-11	2.70019e-11	2.08917	0.913281
RPS2	1.1749	1.8791e-20	8.29115e-20	10.8574	9.68245
ABLIM2	1.17479	2.97217e-15	9.82317e-15	4.79962	3.62482
ITGB8	1.17455	9.74635e-12	2.63411e-11	4.71454	3.53999
PUM3	1.1741	5.91352e-46	7.96501e-45	5.74007	4.56597
NPIPB15	1.17408	0.000102269	0.000167937	1.97974	0.805661
ZNF485	1.17383	2.61545e-34	2.19452e-33	2.25206	1.07823
SLC11A2	1.17309	8.70975e-25	4.76692e-24	6.77213	5.59904
FBL	1.17286	2.68737e-25	1.5024e-24	8.0552	6.88234
DDX21	1.17244	1.9441e-34	1.64236e-33	7.57125	6.39881
C4BPA	1.17215	0.000214608	0.00034263	3.4434	2.27124
UBTD1	1.1719	2.21808e-17	8.26173e-17	3.24668	2.07478
ADA	1.17126	1.12231e-13	3.39207e-13	3.72275	2.55148
ZGRF1	1.17081	2.8709e-19	1.18468e-18	2.66493	1.49412
NUDT1	1.16991	3.83671e-23	1.95698e-22	4.70076	3.53085
KIFC3	1.16875	1.5784e-14	5.0232e-14	4.40175	3.233
MYO7A	1.16873	3.16475e-13	9.30003e-13	3.63734	2.46861
SGIP1	1.16837	1.64132e-09	3.83475e-09	2.08044	0.912072
PFDN4	1.16808	2.86655e-16	1.00184e-15	4.80735	3.63927
HTRA3	1.16644	2.37359e-09	5.48517e-09	5.73901	4.57257
C2CD4D	1.16542	1.52766e-13	4.58081e-13	1.04777	-0.117647
EIF2S2	1.16512	1.20386e-39	1.25837e-38	7.33459	6.16947
NPRL3	1.16485	4.72107e-32	3.62144e-31	5.86452	4.69967
CD55	1.16349	3.72647e-10	9.07944e-10	7.50601	6.34253
KNDC1	1.16297	6.74536e-06	1.22473e-05	0.549455	-0.613517
DLGAP5	1.1628	1.93667e-22	9.51539e-22	4.70961	3.54681
ASIC3	1.16227	5.13241e-09	1.15899e-08	0.192232	-0.970037
CENPW	1.16104	8.19316e-22	3.89156e-21	4.55024	3.3892
GPR4	1.16009	1.48161e-17	5.56183e-17	2.66958	1.50949
POLR1D	1.15948	3.0416e-27	1.86402e-26	7.42042	6.26094
RBM28	1.15751	6.47892e-54	1.1462e-52	5.4358	4.27829
CDR2L	1.15634	3.80972e-14	1.18524e-13	4.36819	3.21185
TCOF1	1.15628	8.78872e-29	5.8577e-28	6.69611	5.53983
FAM111B	1.15569	4.78036e-20	2.06866e-19	4.57953	3.42384
NOP16	1.15568	3.22483e-35	2.82397e-34	5.34658	4.1909
PTPN13	1.15542	3.26799e-07	6.52586e-07	4.42261	3.26718
TTN	1.1548	0.000110723	0.000181318	3.4412	2.2864
RASGRF1	1.15347	3.77986e-06	6.99469e-06	1.12078	-0.0326832
CCNB1IP1	1.15289	1.6095e-31	1.20777e-30	5.88142	4.72853
EXOSC8	1.15252	2.86209e-32	2.208e-31	5.33066	4.17813
VARS1	1.15166	7.15785e-32	5.44283e-31	7.44306	6.2914
XPNPEP3	1.15151	6.01503e-38	5.85449e-37	4.63878	3.48727
SLC25A22	1.15122	9.61178e-23	4.79878e-22	5.54827	4.39705
PCED1A	1.15105	6.30113e-18	2.41549e-17	4.81152	3.66046
CAPS	1.14972	2.17525e-08	4.71691e-08	4.32991	3.18019
CDH24	1.14952	7.36656e-19	2.97044e-18	3.74077	2.59125
FANCD2	1.14945	1.80435e-33	1.4659e-32	4.8453	3.69585
CTPS1	1.14928	2.31323e-40	2.50623e-39	5.61787	4.46859
C6orf141	1.14928	3.7827e-09	8.62997e-09	2.58458	1.4353
NR2C2AP	1.14898	8.75651e-36	7.87238e-35	4.93047	3.78149
DEPDC1B	1.14815	1.32316e-24	7.18876e-24	4.13436	2.98622
SKA1	1.14787	2.65897e-19	1.10059e-18	3.51762	2.36975
LPCAT1	1.14728	1.11201e-18	4.44776e-18	6.15089	5.00361
ESPL1	1.14712	7.94451e-27	4.77217e-26	4.9633	3.81618
FBF1	1.14664	3.82688e-24	2.03447e-23	1.08561	-0.0610323
RTL10	1.14652	1.95914e-34	1.65318e-33	5.1185	3.97198
ATP6V1E2	1.14643	3.8672e-31	2.85592e-30	2.48671	1.34028
SCARF2	1.14451	5.29293e-09	1.19306e-08	3.49495	2.35043
GINS2	1.14415	2.41615e-21	1.11514e-20	5.07855	3.9344
ZNF280B	1.14408	2.00661e-12	5.64522e-12	1.63346	0.489383
CHD7	1.14283	8.53462e-25	4.67279e-24	6.09717	4.95433
CLPB	1.14251	3.97636e-34	3.31393e-33	4.42392	3.28141
MTERF3	1.14234	1.78702e-30	1.28636e-29	4.44276	3.30042
IRAK1	1.14178	2.77956e-25	1.55335e-24	8.09202	6.95024
BTNL9	1.14144	2.01298e-08	4.37718e-08	3.2108	2.06936
GPX2	1.14142	2.12063e-14	6.68717e-14	9.5222	8.38078
EXOSC2	1.14131	5.15336e-54	9.14967e-53	5.18647	4.04516
RHOD	1.14128	1.05575e-09	2.4941e-09	4.20785	3.06657
TREM2	1.1412	6.58465e-07	1.28837e-06	2.60532	1.46412
BLM	1.14087	1.02704e-24	5.61072e-24	3.81922	2.67835
TTR	1.14028	0.0137366	0.0184068	1.84809	0.70781
PDZK1IP1	1.13991	1.4039e-09	3.29195e-09	7.05127	5.91136
EME2	1.13987	3.78222e-16	1.31259e-15	3.91198	2.7721
BATF	1.13953	4.20741e-08	8.9394e-08	2.46374	1.32421
AGRN	1.13929	4.96544e-18	1.91633e-17	7.90381	6.76452
BRAT1	1.1378	5.02802e-28	3.21131e-27	6.4754	5.33759
NOL6	1.13712	1.56954e-40	1.71804e-39	6.40612	5.269
AGAP3	1.13709	1.20402e-34	1.02473e-33	6.55855	5.42146
TMEM147	1.13618	2.17442e-23	1.11949e-22	6.73792	5.60174
PLAAT3	1.13551	6.71939e-10	1.60528e-09	5.34361	4.2081
H2AX	1.13517	3.47499e-18	1.34989e-17	6.52295	5.38778
GNL3	1.13435	8.08544e-41	8.98968e-40	6.942	5.80765
RPUSD1	1.13416	2.68742e-19	1.11174e-18	5.64436	4.5102
SEMA3F	1.13393	2.81724e-15	9.32151e-15	5.55135	4.41742
LMNB2	1.13317	1.30911e-28	8.64759e-28	7.63069	6.49752
VMA21	1.13288	4.02088e-26	2.33863e-25	5.81166	4.67878
MCM8	1.13268	6.14136e-21	2.78e-20	4.68377	3.5511
STXBP1	1.1321	4.49107e-12	1.2379e-11	5.45892	4.32682
FAM83H	1.13104	1.20997e-22	6.00455e-22	7.80687	6.67584
PSMG1	1.13006	1.73909e-21	8.11485e-21	5.75295	4.62289
DBF4	1.12889	2.20948e-27	1.36476e-26	4.57748	3.44859
SMYD5	1.12884	6.03214e-50	9.20196e-49	5.51882	4.38998
ZC3H8	1.12868	1.41818e-33	1.15915e-32	4.02365	2.89497
CENPJ	1.1274	2.31671e-21	1.07058e-20	4.24552	3.11812
SLC38A11	1.12736	0.000393921	0.000614824	1.97555	0.848194
CDK5RAP1	1.12721	3.94419e-40	4.23003e-39	5.41591	4.2887
IARS1	1.12687	3.89126e-51	6.21053e-50	7.62391	6.49704
SUV39H2	1.12646	2.7444e-36	2.50215e-35	3.9718	2.84534
ITGAX	1.12587	7.59627e-09	1.69704e-08	4.18592	3.06005
TMEM67	1.12577	8.7053e-19	3.49223e-18	3.01349	1.88772
ATAT1	1.12559	2.21403e-28	1.44643e-27	4.11186	2.98627
BICDL1	1.12512	3.2768e-25	1.82642e-24	4.122	2.99688
DDX56	1.12416	1.08236e-54	1.94733e-53	6.70056	5.5764
NAT10	1.12394	9.88845e-51	1.55317e-49	6.68351	5.55957
AMPD2	1.12348	1.37919e-40	1.51415e-39	5.93935	4.81586
KIF24	1.12342	1.00035e-31	7.55248e-31	3.28365	2.16023
STOX1	1.12326	2.47074e-09	5.70434e-09	2.66767	1.54441
NUSAP1	1.12323	5.09193e-24	2.69254e-23	5.76342	4.64019
ZNF251	1.12305	3.96928e-26	2.31043e-25	4.25462	3.13157
PCNA	1.12256	3.27391e-22	1.58962e-21	7.63158	6.50902
QPRT	1.12243	6.9861e-07	1.36369e-06	6.53167	5.40924
MTG2	1.12172	2.12506e-26	1.24821e-25	5.744	4.62228
DDX55	1.12122	7.79415e-51	1.23073e-49	4.72839	3.60717
CBX3	1.12089	3.99634e-28	2.56564e-27	7.97686	6.85597
KYAT1	1.12057	1.82133e-21	8.48789e-21	2.50211	1.38155
ACTR5	1.12051	3.1541e-37	3.0049e-36	4.26272	3.14221
WDR75	1.12039	2.64313e-48	3.82752e-47	5.67074	4.55035
TXLNG	1.12023	5.00035e-27	3.03807e-26	5.45595	4.33572
NOC3L	1.118	5.17644e-32	3.96664e-31	4.55509	3.43709
GGCT	1.11775	1.13077e-25	6.43068e-25	5.99159	4.87384
BRICD5	1.11671	2.1097e-15	7.03061e-15	1.68775	0.571038
ERV3-1	1.1166	2.81919e-10	6.93605e-10	3.46236	2.34577
HSP90AB1	1.11634	4.22798e-49	6.30713e-48	10.6673	9.551
GTPBP4	1.11612	1.33246e-63	3.03804e-62	6.26314	5.14702
EIF2S3B	1.11516	9.82727e-07	1.8951e-06	0.816745	-0.298416
RANBP1	1.11496	1.28565e-37	1.24076e-36	6.77129	5.65633
PPM1J	1.11451	1.92031e-16	6.75911e-16	0.846157	-0.268355
HEATR1	1.11312	4.52552e-37	4.28394e-36	5.8337	4.72057
GTPBP3	1.11149	6.61661e-35	5.70659e-34	4.67711	3.56562
EXOSC7	1.11043	1.57998e-40	1.72819e-39	5.41079	4.30036
LOX	1.1103	1.978e-08	4.30302e-08	4.54182	3.43152
COL4A1	1.11012	5.76385e-14	1.77532e-13	8.66962	7.55949
AGTRAP	1.11005	5.53176e-24	2.91888e-23	5.40345	4.2934
KHDC4	1.10943	5.51447e-27	3.3395e-26	5.74635	4.63692
PHYHIPL	1.10911	0.00313268	0.00449217	1.54865	0.439546
GNA15	1.10828	8.15966e-11	2.07387e-10	3.73757	2.62929
PPIL1	1.10804	1.32304e-28	8.73184e-28	5.5023	4.39425
RASAL1	1.10793	9.70127e-07	1.87227e-06	4.06968	2.96175
ALG3	1.1078	2.19889e-27	1.35879e-26	6.50547	5.39767
RELT	1.10651	1.87804e-23	9.68243e-23	3.44656	2.34004
AADAT	1.10622	1.60486e-14	5.10413e-14	3.12412	2.0179
DTD1	1.106	1.60608e-22	7.91994e-22	5.57485	4.46885
ANKS6	1.10544	1.11649e-38	1.11747e-37	5.62734	4.52189
BRIP1	1.10535	5.37852e-19	2.19022e-18	3.52441	2.41906
PCID2	1.10504	8.19339e-35	7.03381e-34	6.02126	4.91622
NDUFAF8	1.10462	7.7461e-19	3.1184e-18	4.6327	3.52808
SPIN4	1.10459	7.19491e-24	3.77231e-23	4.29513	3.19054
PASK	1.10389	7.70354e-32	5.83982e-31	4.3495	3.2456
POLE2	1.10365	7.59942e-22	3.61301e-21	3.19165	2.088
TPGS1	1.10344	1.06759e-07	2.20638e-07	2.95601	1.85258
SINHCAF	1.10282	1.70363e-24	9.20194e-24	6.75762	5.6548
ZNF703	1.10262	3.5009e-19	1.43626e-18	8.08493	6.98231
SH2D2A	1.1025	1.42626e-19	6.01079e-19	3.15012	2.04762
CDCA8	1.10247	7.66147e-30	5.36412e-29	5.64346	4.54099
CFI	1.10242	2.96659e-08	6.365e-08	4.35096	3.24853
CTLA4	1.10121	5.66836e-09	1.27517e-08	1.23622	0.135011
NOC4L	1.10046	2.28396e-22	1.11773e-21	5.30142	4.20096
INPP5D	1.09993	1.12922e-15	3.81801e-15	6.12198	5.02206
POGLUT2	1.09992	6.39695e-22	3.05896e-21	2.71551	1.61559
HOXB6	1.09965	8.04533e-08	1.67602e-07	5.35963	4.25998
CDCA2	1.09959	5.6966e-15	1.85143e-14	3.58959	2.49
SHLD1	1.09931	1.47566e-14	4.70734e-14	3.40651	2.3072
MXRA5	1.0987	2.61282e-07	5.25573e-07	6.63199	5.53328
PFDN2	1.09818	5.75192e-27	3.47762e-26	5.76579	4.6676
RACGAP1	1.09749	1.74428e-38	1.73761e-37	6.15377	5.05628
CTSH	1.09734	1.40898e-17	5.29725e-17	7.2704	6.17307
PLS3	1.09649	1.18078e-20	5.26634e-20	5.80078	4.70429
EPHB2	1.09587	1.24076e-15	4.18178e-15	8.2174	7.12153
CCNA2	1.09565	9.69023e-24	5.04143e-23	5.78438	4.68874
HSPA4L	1.0945	9.38211e-07	1.81279e-06	3.8799	2.7854
PDCD5	1.09431	4.3318e-32	3.32456e-31	6.25625	5.16194
OTUD6B	1.09271	3.20341e-17	1.18191e-16	4.25085	3.15814
ATIC	1.09229	6.59255e-49	9.73664e-48	7.27982	6.18753
GTF2F2	1.09173	3.24963e-23	1.6621e-22	5.75621	4.66448
CENPP	1.09092	8.56252e-39	8.62235e-38	2.71498	1.62406
CXXC5	1.09085	3.81616e-27	2.32812e-26	6.53692	5.44608
MOK	1.09072	1.62954e-11	4.33463e-11	2.99981	1.90909
DTYMK	1.09069	5.72583e-26	3.30053e-25	5.69739	4.6067
IL1RL2	1.09055	2.25951e-07	4.56546e-07	1.4999	0.409344
DPCD	1.09052	4.76827e-23	2.42381e-22	4.3221	3.23158
COL9A2	1.08973	7.18339e-07	1.40072e-06	4.236	3.14628
ADCY3	1.08939	1.14804e-25	6.52138e-25	5.72688	4.63749
LAS1L	1.08915	1.50082e-30	1.08455e-29	6.09026	5.00111
IQCH	1.08906	2.61509e-14	8.21498e-14	0.897702	-0.19136
C20orf27	1.08875	2.95095e-14	9.23876e-14	6.11694	5.02819
SPRY4	1.08871	6.34687e-31	4.64759e-30	5.88157	4.79286
ZNF117	1.08865	2.23185e-09	5.17211e-09	3.82752	2.73886
ASF1B	1.08853	1.03115e-24	5.63112e-24	5.72365	4.63513
MCM3	1.08774	8.57257e-39	8.62662e-38	7.49473	6.40699
MSI2	1.0876	1.44488e-27	9.02248e-27	6.70716	5.61955
GRPEL2	1.08691	6.96705e-31	5.09669e-30	4.7967	3.70978
FPGS	1.086	2.96789e-23	1.5201e-22	6.34633	5.26032
NOLC1	1.085	7.13124e-41	7.94663e-40	7.51588	6.43088
CD46	1.08474	4.7132e-25	2.61623e-24	9.0152	7.93046
SKP2	1.08412	8.9899e-26	5.1322e-25	5.20877	4.12465
MZT2A	1.08388	3.01134e-17	1.1127e-16	5.73982	4.65594
KNSTRN	1.0833	9.221e-28	5.82166e-27	4.47456	3.39126
YTHDF1	1.08318	4.29095e-46	5.82713e-45	6.72893	5.64574
NR0B2	1.08311	6.0914e-05	0.000102117	2.18181	1.0987
RUVBL2	1.08291	1.31982e-18	5.25485e-18	7.32465	6.24174
SPINK4	1.08273	0.0108409	0.0146898	7.33035	6.24762
PPRC1	1.08241	1.04468e-41	1.19554e-40	6.15958	5.07716
CCNL2	1.08221	3.85216e-23	1.96419e-22	6.62713	5.54492
DUS4L	1.08135	1.20311e-29	8.36038e-29	3.29654	2.21519
FOXP4	1.08058	9.4221e-23	4.70566e-22	7.37086	6.29027
MOCS3	1.07968	2.03454e-22	9.97644e-22	4.67789	3.59821
NCR3LG1	1.07938	9.73324e-11	2.46327e-10	4.25179	3.17241
SETD6	1.07937	6.29137e-44	7.86051e-43	4.10767	3.0283
EPDR1	1.07905	4.64533e-10	1.12426e-09	5.17329	4.09423
ARHGEF38	1.07884	1.18507e-15	3.99862e-15	3.68124	2.6024
PROCR	1.07822	5.06662e-13	1.47314e-12	5.49803	4.41981
ACD	1.07821	1.25493e-28	8.29708e-28	4.84069	3.76247
SSBP4	1.07772	1.68325e-20	7.4425e-20	6.00541	4.92769
RCC1	1.07693	1.82306e-29	1.2582e-28	6.54022	5.46329
TMEM41A	1.07676	5.16429e-56	9.65409e-55	5.49311	4.41634
TACC3	1.07668	1.77573e-23	9.15816e-23	6.188	5.11132
XPO4	1.07661	1.49423e-20	6.62847e-20	5.77685	4.70024
APOC1	1.07635	4.04575e-05	6.87397e-05	4.5885	3.51215
ALPK2	1.0762	5.02619e-07	9.90885e-07	0.782972	-0.293232
MANEAL	1.07589	3.94333e-13	1.15446e-12	4.56356	3.48767
NUTF2	1.07579	5.90439e-33	4.68657e-32	7.14487	6.06908
ARVCF	1.07574	2.54694e-18	9.97475e-18	4.35974	3.284
ABCC1	1.07564	2.46998e-31	1.83953e-30	6.56869	5.49306
TGIF1	1.07529	1.02502e-33	8.40569e-33	6.63728	5.562
PLCG1	1.07523	3.89837e-22	1.8848e-21	6.63146	5.55623
ATXN7L2	1.07519	9.528e-30	6.63963e-29	2.80807	1.73288
EEF1E1	1.07514	1.44203e-24	7.8117e-24	3.60863	2.53349
ADRM1	1.07477	1.92379e-20	8.48333e-20	7.55076	6.47598
MYBBP1A	1.07467	1.32134e-26	7.83252e-26	6.50065	5.42598
HUNK	1.07423	8.41189e-07	1.63191e-06	5.29066	4.21644
RCL1	1.0742	3.82043e-50	5.86418e-49	4.09688	3.02268
DUS3L	1.0739	5.91266e-19	2.40179e-18	5.46226	4.38837
DPP7	1.0737	1.00959e-15	3.42443e-15	6.85353	5.77983
BID	1.07304	4.05542e-24	2.15211e-23	6.02711	4.95407
PRSS53	1.07284	1.22904e-12	3.49343e-12	0.209847	-0.862989
PAXX	1.0728	2.49713e-19	1.03504e-18	5.44075	4.36794
MEST	1.07259	3.68438e-31	2.72618e-30	6.38538	5.31279
LRRC61	1.07184	9.39639e-19	3.76846e-18	4.88718	3.81534
ARHGAP33	1.07154	1.78328e-14	5.64858e-14	3.32346	2.25192
NSDHL	1.07145	6.36929e-23	3.21125e-22	5.61146	4.54002
OLFML2B	1.07134	7.90782e-09	1.76478e-08	4.82518	3.75384
PGAM5	1.07106	1.94701e-29	1.34166e-28	6.73472	5.66367
ZMYND15	1.07095	1.39922e-13	4.20331e-13	2.02413	0.953174
EMX1	1.07032	0.00297663	0.00427418	0.388378	-0.681939
NSUN5	1.07028	2.27377e-29	1.55968e-28	5.4933	4.42301
CLCN5	1.07023	2.14424e-18	8.42874e-18	4.78802	3.71779
PCMTD2	1.06852	7.76118e-18	2.9561e-17	6.21431	5.14579
CD276	1.06851	4.13031e-29	2.79682e-28	6.61216	5.54365
EEF1AKMT1	1.06796	1.89899e-18	7.48253e-18	3.27787	2.20991
ZNF367	1.0674	3.27672e-23	1.67481e-22	3.98545	2.91805
CEP250	1.06632	4.23222e-21	1.93408e-20	5.97128	4.90496
ZNF316	1.06626	1.35929e-22	6.72757e-22	5.61229	4.54603
ZNF860	1.06583	3.81731e-18	1.48093e-17	1.08029	0.014459
ANO1	1.0653	5.93103e-07	1.16333e-06	5.30825	4.24295
DNAAF5	1.06477	1.18148e-35	1.0577e-34	6.27798	5.2132
NCAPD3	1.06452	6.86466e-39	6.94562e-38	5.76337	4.69885
EEPD1	1.06352	2.90263e-18	1.13348e-17	5.31552	4.252
GMPR	1.06212	9.1937e-07	1.77778e-06	3.64352	2.58139
PLPP2	1.06203	5.28469e-18	2.03425e-17	7.31387	6.25184
DDX10	1.0617	1.91868e-36	1.76231e-35	5.26298	4.20128
SCUBE3	1.06055	8.78957e-05	0.000145347	2.49089	1.43034
SLC29A1	1.06018	2.48344e-21	1.14548e-20	6.74441	5.68423
PABPC1	1.06008	2.30762e-31	1.72034e-30	11.096	10.036
LRATD2	1.05942	5.48087e-20	2.36147e-19	6.41406	5.35464
URB1	1.05798	1.38085e-36	1.28099e-35	5.86945	4.81147
MARCHF9	1.05796	3.92375e-35	3.41585e-34	4.67046	3.6125
TBC1D31	1.05793	5.50358e-24	2.90504e-23	3.65997	2.60204
KCNQ1	1.05767	1.20523e-11	3.2326e-11	7.39075	6.33308
ZNF66	1.05764	4.53074e-08	9.60986e-08	0.344552	-0.713088
MKI67	1.05738	3.5709e-17	1.31293e-16	7.6087	6.55132
WDR12	1.05727	5.15802e-47	7.21588e-46	5.70568	4.64841
RPS15	1.05717	2.75795e-14	8.64912e-14	9.17803	8.12085
LRRC34	1.057	6.16436e-09	1.38381e-08	1.01982	-0.0371776
TM4SF1	1.05669	1.01399e-13	3.07471e-13	7.31111	6.25442
GLA	1.05652	2.45651e-28	1.5978e-27	5.23864	4.18212
DRD4	1.05635	1.94655e-08	4.23956e-08	0.162812	-0.893538
ANKZF1	1.05629	2.76703e-42	3.24416e-41	5.61935	4.56306
KLHL29	1.05581	9.99406e-14	3.0311e-13	3.75769	2.70188
SLC2A8	1.05562	4.42313e-13	1.2906e-12	5.73493	4.67931
TAZ	1.05508	4.26409e-26	2.47718e-25	5.12196	4.06688
TMTC4	1.05503	3.26057e-23	1.66713e-22	5.51006	4.45503
PUSL1	1.05498	3.98224e-16	1.38007e-15	4.20467	3.14969
LIMK1	1.05463	2.02776e-29	1.39601e-28	5.77564	4.721
SPDL1	1.05434	5.83046e-28	3.71263e-27	3.96327	2.90893
YAE1	1.05406	7.80306e-16	2.66316e-15	4.69731	3.64325
L1TD1	1.05399	0.0113773	0.0153885	5.04687	3.99288
FOXRED2	1.05379	3.08439e-17	1.13884e-16	4.81619	3.76239
ODC1	1.05347	2.29095e-23	1.17826e-22	8.02663	6.97316
HOXA9	1.05337	1.19158e-07	2.45374e-07	5.0494	3.99603
ABHD12B	1.05328	0.00652948	0.00908228	2.70423	1.65095
ZNF473	1.05209	1.81083e-50	2.82929e-49	3.91753	2.86544
TBX6	1.05205	2.55101e-13	7.54126e-13	1.06963	0.0175854
COL11A2	1.05158	3.73182e-05	6.3566e-05	0.653525	-0.398054
RTEL1	1.05134	1.11217e-17	4.19514e-17	0.791023	-0.260317
CCDC170	1.05093	5.3626e-07	1.05483e-06	3.0173	1.96637
FAM174C	1.05057	1.78709e-15	5.98235e-15	5.88532	4.83476
ADAM32	1.05002	3.73782e-06	6.92034e-06	1.73663	0.686613
TIMELESS	1.04997	2.68312e-32	2.07641e-31	5.79825	4.74829
SOD3	1.04941	1.24943e-05	2.22126e-05	6.88308	5.83367
CARS2	1.04922	9.27829e-28	5.85285e-27	6.42587	5.37665
USPL1	1.0491	2.65981e-22	1.29569e-21	4.93347	3.88437
IPO5	1.04885	2.20185e-33	1.77813e-32	8.10457	7.05573
RAD18	1.04873	4.65099e-35	4.03711e-34	4.79322	3.74449
POLB	1.0485	5.13248e-22	2.46621e-21	4.44803	3.39953
S100A9	1.04768	1.38368e-05	2.44763e-05	5.34481	4.29713
RANGAP1	1.04759	4.68802e-28	2.99932e-27	7.31108	6.26349
RCBTB1	1.04758	2.6232e-25	1.46707e-24	4.88259	3.83501
POLD1	1.04739	8.24375e-18	3.13106e-17	5.69939	4.65201
CIT	1.04669	7.39699e-25	4.06643e-24	5.17073	4.12404
TM7SF2	1.0464	1.48388e-14	4.73255e-14	4.67997	3.63356
ARMC10	1.04591	1.64517e-40	1.79554e-39	5.66218	4.61628
HAUS6	1.04547	1.20712e-23	6.25604e-23	4.73233	3.68686
SLC25A32	1.04536	1.38861e-26	8.22473e-26	5.25116	4.2058
NPIPA5	1.04518	9.74329e-07	1.87964e-06	0.0988915	-0.946287
CDC7	1.04486	3.40803e-17	1.2546e-16	3.42213	2.37726
OGT	1.04432	8.22562e-19	3.30606e-18	7.58681	6.54249
RPL8	1.04369	8.80518e-14	2.68038e-13	11.6365	10.5928
ART3	1.04352	0.000977862	0.00147309	1.42551	0.381988
PNO1	1.04296	1.44462e-36	1.33682e-35	5.18626	4.14331
RAN	1.042	4.61026e-39	4.7031e-38	8.69455	7.65255
FBXO16	1.04155	1.23988e-08	2.72968e-08	1.04064	-0.000912991
TEX10	1.04035	6.23754e-51	9.90202e-50	5.24898	4.20863
NUP155	1.03983	3.05284e-34	2.55574e-33	5.72739	4.68756
ZMIZ2	1.03982	1.28931e-26	7.65183e-26	7.53196	6.49214
STX16	1.03964	1.4512e-21	6.80575e-21	6.46608	5.42644
CBWD6	1.03916	9.19759e-16	3.12689e-15	1.22545	0.186292
TBC1D24	1.03698	5.86266e-43	7.05182e-42	4.10799	3.07101
GRAMD2A	1.03585	2.13753e-09	4.95663e-09	3.06827	2.03242
SCARB1	1.0358	4.39985e-19	1.7981e-18	7.08193	6.04614
CCSAP	1.03562	4.75426e-21	2.16465e-20	3.74912	2.7135
TAMM41	1.03544	2.40627e-40	2.60322e-39	3.78632	2.75088
CDK2	1.03511	1.72594e-47	2.43982e-46	5.44364	4.40854
KIF9	1.03499	2.20532e-26	1.2933e-25	3.63703	2.60205
PLEKHG5	1.03433	4.5332e-18	1.7527e-17	5.1108	4.07647
C16orf46	1.03407	6.38541e-25	3.52075e-24	0.433977	-0.60009
CCL3L3	1.03333	9.23947e-05	0.000152396	1.4888	0.455467
TMEM201	1.03263	1.74724e-25	9.84225e-25	4.95014	3.91752
SFXN3	1.03231	7.84889e-29	5.2478e-28	5.78298	4.75067
STK32C	1.03203	4.19851e-11	1.08834e-10	3.73016	2.69814
SAC3D1	1.03143	1.15584e-11	3.10687e-11	4.29512	3.26369
IER3	1.03132	1.90933e-11	5.05894e-11	7.59324	6.56192
RFWD3	1.03091	1.52356e-50	2.38295e-49	5.97183	4.94092
NIFK	1.03021	2.1819e-33	1.76298e-32	5.85444	4.82422
ADAMTS7	1.02982	2.37529e-11	6.25445e-11	3.24681	2.217
FADS3	1.02968	6.81525e-14	2.0879e-13	4.02893	2.99925
RPN2	1.02966	1.69546e-35	1.50423e-34	9.20245	8.17279
PNPT1	1.02957	1.47622e-33	1.20525e-32	5.69524	4.66567
TSNARE1	1.02904	1.87614e-17	6.99865e-17	4.47594	3.4469
CKS1B	1.02787	1.94677e-22	9.56185e-22	5.044	4.01612
FOXO6	1.02767	6.4612e-08	1.35514e-07	0.717756	-0.309915
NHS	1.02737	1.81913e-08	3.96963e-08	3.77358	2.74622
H3C8	1.02731	0.00053567	0.000827104	1.04416	0.0168464
UCHL3	1.02723	3.14213e-18	1.22443e-17	4.26726	3.24004
BCL2L1	1.02683	9.09983e-23	4.54777e-22	7.37379	6.34696
PAN3	1.02659	8.22975e-17	2.95701e-16	6.01226	4.98566
TCF3	1.02612	7.689e-28	4.86893e-27	7.17374	6.14761
PSMG3	1.02578	5.53134e-22	2.65358e-21	5.47004	4.44426
FCGR3A	1.02541	7.65557e-06	1.38322e-05	5.01482	3.98941
CCNB2	1.02525	4.04284e-22	1.95402e-21	5.57883	4.55357
TRMT6	1.02484	3.28119e-22	1.59211e-21	4.88028	3.85544
MRPS23	1.02462	7.16409e-28	4.54236e-27	5.86913	4.84452
NQO1	1.02441	1.18867e-10	2.99093e-10	7.84112	6.81671
IL1RAP	1.02403	1.62279e-14	5.15783e-14	3.35182	2.32779
TELO2	1.02173	9.81085e-20	4.1654e-19	6.02514	5.00341
TGS1	1.0213	4.0382e-30	2.86105e-29	5.33261	4.3113
ZNF783	1.02089	2.42124e-25	1.35617e-24	4.41064	3.38975
F2R	1.02076	5.21712e-16	1.7992e-15	5.40276	4.382
AP3M2	1.0207	7.52305e-28	4.76588e-27	4.43842	3.41772
RPL36A	1.02009	4.32249e-17	1.58143e-16	6.87877	5.85867
ORC1	1.0199	6.99187e-19	2.82472e-18	4.10006	3.08016
SND1	1.0188	2.02694e-38	2.01378e-37	8.60297	7.58417
ANKRD13D	1.01874	1.19195e-27	7.47766e-27	4.89025	3.87151
NFXL1	1.01872	2.78279e-39	2.8684e-38	4.15077	3.13205
GREB1	1.01843	3.20879e-09	7.35569e-09	0.808028	-0.210398
GPR180	1.0184	8.70541e-22	4.12958e-21	4.6484	3.63
WFS1	1.01812	4.84921e-09	1.09737e-08	6.5214	5.50328
MFSD3	1.01746	1.45648e-10	3.6487e-10	5.40326	4.3858
ZNHIT2	1.01715	2.86727e-15	9.48282e-15	4.09861	3.08145
ABCA13	1.01644	6.46998e-05	0.000108219	0.861828	-0.15461
CCDC189	1.01609	1.06959e-14	3.43114e-14	0.322913	-0.693179
HS3ST3A1	1.0149	2.94597e-07	5.90108e-07	0.340841	-0.67406
TRIM28	1.01325	6.0126e-22	2.87795e-21	8.88578	7.87253
NPIPB11	1.01323	1.30938e-07	2.6885e-07	0.607744	-0.405485
TMEM9	1.01322	1.65256e-19	6.93495e-19	6.73127	5.71805
THUMPD2	1.01314	9.46285e-39	9.50318e-38	3.60502	2.59187
HACD3	1.01263	1.00927e-34	8.62445e-34	7.17309	6.16046
ZNF497	1.01224	7.57009e-15	2.4448e-14	1.06277	0.0505282
ZNF598	1.01124	5.33427e-21	2.42352e-20	6.31175	5.30052
SUSD3	1.01073	2.43574e-06	4.56832e-06	3.1062	2.09547
CCT2	1.01018	2.03009e-38	2.01556e-37	7.93333	6.92315
RTKN2	1.01006	7.21372e-14	2.20633e-13	3.22142	2.21135
PHF19	1.00896	6.69365e-26	3.84496e-25	5.82909	4.82013
ZNF511	1.00857	2.91082e-19	1.20048e-18	5.01276	4.00418
CDH6	1.00846	7.17245e-12	1.95269e-11	2.40502	1.39656
RAB5IF	1.00835	3.74853e-13	1.09808e-12	5.80554	4.79719
NUP58	1.00814	1.10977e-21	5.22433e-21	6.27887	5.27074
ZNF572	1.00761	6.4115e-13	1.85076e-12	1.95733	0.949714
ANTKMT	1.00718	2.2874e-08	4.95069e-08	4.4587	3.45152
DPH7	1.00695	3.56118e-29	2.42249e-28	4.82222	3.81527
NAA25	1.00625	3.59775e-26	2.09581e-25	5.16044	4.15419
SLC19A1	1.00568	6.56115e-19	2.65577e-18	5.45396	4.44828
ME1	1.00535	1.24701e-10	3.13453e-10	5.05027	4.04492
MRTO4	1.00366	8.55274e-27	5.12922e-26	6.06221	5.05855
BBC3	1.0035	2.28772e-16	8.02187e-16	4.67187	3.66836
ZDHHC11B	1.00266	0.000173237	0.000278738	2.48393	1.48127
GYG2	1.00162	3.46414e-08	7.39936e-08	4.44192	3.4403
LTB4R2	1.00143	2.92428e-10	7.18765e-10	0.788942	-0.21249
OBSCN	1.00131	7.57197e-08	1.58141e-07	4.23041	3.2291
GRIP2	1.00101	4.41578e-05	7.47957e-05	1.48584	0.484824
CCT3	1.00063	3.71344e-43	4.49581e-42	8.65618	7.65555
CEACAM6	1.0004	1.71245e-07	3.48716e-07	10.5486	9.5482

## Sheet: down cancer vs normal
Gene_Name	log2FC	p_value	q_value	cancer	normal
OTOP2	-7.9138	0	0	-1.29009	6.62372
APOA4	-7.60939	4.76917e-179	1.57308e-176	-1.38981	6.21958
SLC10A2	-7.09035	1.66874e-277	3.53845e-274	-3.1439	3.94644
AQP8	-6.82234	1.11418e-195	5.01143e-193	3.30684	10.1292
MS4A10	-6.65836	0	0	-3.37719	3.28117
CA1	-6.45177	1.29442e-149	2.06592e-147	3.77808	10.2299
TMIGD1	-6.04249	5.10779e-158	9.59682e-156	0.994119	7.0366
GUCA2B	-5.95478	8.53904e-165	1.89171e-162	0.89551	6.85029
BEST4	-5.75566	0	0	0.7028	6.45846
INSL5	-5.73236	7.83757e-116	6.42724e-114	0.0555789	5.78794
CPO	-5.63217	0	0	-2.69777	2.93441
CA7	-5.62323	5.65906e-239	5.59983e-236	1.21332	6.83655
PYY	-5.59663	2.27935e-141	3.07567e-139	1.06271	6.65934
HSD3B2	-5.57081	4.92434e-154	8.40138e-152	-1.12538	4.44543
PLP1	-5.47571	2.79931e-217	1.97858e-214	-0.344287	5.13142
MEP1B	-5.43078	5.8826e-213	3.63815e-210	-0.087945	5.34283
KRT24	-5.37952	1.81536e-194	7.48483e-192	-3.10732	2.2722
CLCA4	-5.29706	5.18233e-98	2.7085e-96	4.88953	10.1866
MS4A12	-5.29456	4.05808e-111	2.9672e-109	3.45556	8.75011
SLC30A10	-5.28358	1.21763e-177	3.84539e-175	-0.829268	4.45431
SST	-5.24329	2.95626e-160	5.9297e-158	-0.802323	4.44096
OTOP3	-5.18285	8.39804e-256	1.1332e-252	-3.6116	1.57125
CD177	-5.15443	7.23799e-113	5.53781e-111	4.18826	9.34269
BMP3	-5.15267	1.45608e-171	3.92956e-169	0.926533	6.0792
SLC6A19	-5.12236	8.27686e-103	4.93387e-101	1.33066	6.45302
NPTX1	-5.0724	9.33631e-169	2.30965e-166	0.164341	5.23674
SCN7A	-5.07179	4.80564e-153	7.92557e-151	0.181075	5.25286
DPP6	-5.05233	1.47313e-210	8.74626e-208	-1.16546	3.88687
GUCA2A	-5.04675	2.1104e-158	4.06813e-156	4.17088	9.21764
CLDN8	-5.00938	4.12645e-82	1.5274e-80	1.13203	6.14141
ATP1A2	-4.99988	2.05055e-159	4.05817e-157	0.763768	5.76365
SLC13A1	-4.96026	4.94486e-193	1.93149e-190	-3.65905	1.30121
RERGL	-4.92472	1.73232e-244	1.83663e-241	-2.49484	2.42988
VSTM2A	-4.89514	5.13006e-215	3.31067e-212	-2.08794	2.8072
MGAM	-4.88312	1.68285e-208	9.60716e-206	0.295063	5.17818
SCGN	-4.79294	4.32606e-195	1.83462e-192	-0.615188	4.17775
RBFOX3	-4.77897	1.7431e-179	5.8802e-177	-0.357765	4.42121
CUBN	-4.77106	4.98676e-304	1.23364e-300	-0.233471	4.53759
CA2	-4.75527	7.87757e-202	4.17596e-199	5.71443	10.4697
KRTAP13-2	-4.74473	2.50014e-141	3.3432e-139	-2.78159	1.96314
MAMDC2	-4.70621	1.72947e-175	4.93665e-173	0.297787	5.00399
GBA3	-4.70335	3.6474e-144	5.20561e-142	0.113068	4.81641
PCSK2	-4.68372	7.90577e-139	1.00295e-136	-1.86762	2.81611
NRXN1	-4.68253	1.28953e-143	1.82291e-141	-1.18209	3.50045
PRIMA1	-4.68222	7.87341e-148	1.21734e-145	-0.111012	4.57121
SCARA5	-4.68126	6.39257e-188	2.31427e-185	1.95358	6.63484
CA4	-4.68035	5.5343e-88	2.29457e-86	4.13831	8.81866
MYOC	-4.67436	1.60903e-114	1.27716e-112	-1.67507	2.99929
SPIB	-4.66059	8.96608e-192	3.4124e-189	1.26652	5.9271
MORN5	-4.63308	5.11378e-130	5.4607e-128	-2.24329	2.38979
CADM3	-4.63253	1.13743e-157	2.11037e-155	0.112904	4.74544
SLC17A8	-4.6269	4.32568e-245	4.93893e-242	-3.37571	1.25118
ABCG2	-4.61325	2.00533e-228	1.65362e-225	1.75899	6.37224
LGI1	-4.58291	5.20795e-246	6.4418e-243	-3.2355	1.34741
SMYD1	-4.58057	1.14494e-131	1.24047e-129	-1.35018	3.23039
MYH11	-4.55949	5.83983e-124	5.5923e-122	7.98876	12.5482
SLC4A4	-4.55359	1.20651e-136	1.48002e-134	3.71451	8.2681
ASB5	-4.51922	2.95558e-109	2.04998e-107	-1.97649	2.54273
SLC26A3	-4.50625	3.10681e-101	1.77363e-99	7.42922	11.9355
GPM6A	-4.45115	5.39313e-99	2.8899e-97	-0.0398164	4.41134
ABCA8	-4.42681	3.36381e-154	5.80571e-152	1.01527	5.44209
CHGA	-4.42111	2.56525e-77	8.48018e-76	3.82155	8.24267
GCG	-4.41824	1.596e-57	3.10478e-56	1.6966	6.11484
SYNM	-4.40804	1.37401e-126	1.37801e-124	4.59376	9.0018
DAO	-4.40248	4.47353e-133	5.06875e-131	-2.34638	2.0561
NGB	-4.38566	3.60158e-197	1.78194e-194	-3.45515	0.93051
ZG16	-4.38228	1.43088e-61	3.13252e-60	6.0922	10.4745
PI16	-4.29655	4.53913e-99	2.4411e-97	0.434524	4.73107
ABCB11	-4.29257	3.96822e-142	5.40369e-140	-1.93081	2.36175
CADM2	-4.27164	9.7136e-136	1.16273e-133	-2.11202	2.15962
CASQ2	-4.26346	6.00606e-83	2.26264e-81	0.937161	5.20062
VEGFD	-4.24842	1.03754e-223	8.10537e-221	-1.99244	2.25598
ALPI	-4.24486	8.26315e-132	9.01838e-130	1.3957	5.64056
MT1M	-4.24474	2.36029e-120	2.07301e-118	1.80402	6.04875
BCHE	-4.24448	2.43761e-118	2.07939e-116	-0.0124408	4.23204
PDZRN4	-4.23915	3.77453e-122	3.56849e-120	-0.0830296	4.15612
CLEC3B	-4.21003	0	0	1.35952	5.56955
PHOX2B	-4.20194	1.95189e-167	4.59872e-165	-2.83486	1.36707
TMEM72	-4.19468	2.31722e-148	3.62048e-146	0.461969	4.65664
LYVE1	-4.17799	3.01692e-173	8.29263e-171	1.57172	5.74971
CDH19	-4.16713	4.83826e-103	2.91928e-101	-0.814881	3.35225
ADCYAP1R1	-4.16331	1.60585e-140	2.10934e-138	-1.60352	2.5598
ACTG2	-4.14605	1.01267e-112	7.62995e-111	7.00127	11.1473
FRMPD4	-4.14164	6.60497e-163	1.42083e-160	-3.20998	0.931663
SCNN1G	-4.1364	2.1519e-85	8.47232e-84	-0.380261	3.75614
CNN1	-4.13389	3.53032e-118	2.99432e-116	5.61304	9.74693
DPT	-4.12741	3.69651e-141	4.89886e-139	2.95611	7.08353
UGT1A8	-4.1217	2.18022e-144	3.17265e-142	-0.194367	3.92733
B4GALNT2	-4.11278	1.12014e-61	2.45951e-60	3.27307	7.38585
TMEM35A	-4.1095	6.19386e-154	1.04472e-151	0.449995	4.5595
SFRP1	-4.10349	1.58851e-92	7.34523e-91	1.78331	5.8868
LDB3	-4.0994	3.79509e-140	4.94127e-138	0.603966	4.70337
ECRG4	-4.09769	3.36724e-135	3.9984e-133	-1.28405	2.81364
CEACAM7	-4.0844	7.32379e-98	3.7877e-96	7.45751	11.5419
TRPM6	-4.07339	5.46744e-147	8.36631e-145	2.93519	7.00858
HAND1	-4.06472	3.97519e-61	8.52656e-60	0.0536664	4.11838
ANGPTL7	-4.05586	4.33609e-97	2.21933e-95	-1.74662	2.30924
RSPO2	-4.04775	3.60029e-108	2.45134e-106	-0.472153	3.5756
UGT2B17	-4.04206	2.59397e-57	5.01985e-56	5.09133	9.13339
ANGPTL1	-4.02755	1.00831e-90	4.48094e-89	0.897266	4.92482
TNXB	-4.02022	7.42602e-162	1.53089e-159	2.89959	6.91981
SLC26A2	-4.01316	1.04446e-134	1.22071e-132	6.87954	10.8927
HAND2	-4.01297	1.27216e-109	9.03475e-108	1.04395	5.05692
PIRT	-4.00139	7.48168e-136	9.0285e-134	-1.45993	2.54146
CMTM5	-3.97939	1.02094e-267	1.89422e-264	-3.66058	0.318805
SLC51A	-3.9788	2.51389e-237	2.3321e-234	2.02835	6.00715
GSTA2	-3.9683	7.19033e-95	3.53397e-93	-2.37045	1.59785
CEACAM20	-3.96109	4.54592e-105	2.85912e-103	-2.92872	1.03237
ADH1C	-3.96019	8.3448e-92	3.81113e-90	4.70397	8.66416
OGN	-3.95539	9.90164e-76	3.12038e-74	1.71756	5.67295
CYP3A4	-3.95119	1.4974e-57	2.92446e-56	1.1205	5.0717
SLC51B	-3.94575	6.25061e-169	1.59962e-166	2.32024	6.26599
TEX11	-3.93861	4.86374e-262	7.21924e-259	-1.33182	2.6068
PYGM	-3.93086	4.55623e-177	1.40892e-174	0.16491	4.09577
NSG2	-3.93078	4.56146e-125	4.48382e-123	-1.28402	2.64676
NPY2R	-3.90629	1.58128e-145	2.39499e-143	-3.2205	0.685792
PKIB	-3.90187	2.38637e-178	7.70019e-176	3.24421	7.14608
SCNN1B	-3.89979	9.93112e-87	4.06062e-85	3.19118	7.09097
TACR2	-3.89533	7.7308e-113	5.8545e-111	1.91018	5.80551
EPHA6	-3.88493	2.54651e-121	2.31889e-119	-2.7425	1.14243
FAM135B	-3.88021	3.09502e-136	3.76552e-134	-2.32668	1.55352
PRKG2	-3.87519	1.47312e-229	1.28621e-226	0.00990631	3.8851
ADH1B	-3.87328	1.90579e-55	3.50529e-54	3.3513	7.22457
GLP2R	-3.86489	3.51443e-222	2.60823e-219	-0.0851439	3.77975
APOB	-3.85627	2.10077e-28	1.37364e-27	3.5164	7.37267
CHP2	-3.85195	1.22679e-96	6.23605e-95	4.6363	8.48825
SYNPO2	-3.84713	5.97194e-103	3.58873e-101	5.4883	9.33543
SLC25A34	-3.84479	6.52448e-267	1.07603e-263	0.342028	4.18682
XKR4	-3.84122	2.71756e-109	1.89375e-107	-1.98302	1.8582
SLC5A7	-3.83381	1.59077e-124	1.55341e-122	-2.8547	0.979109
AMPD1	-3.83268	1.83217e-145	2.7195e-143	-1.41245	2.42023
JCHAIN	-3.81804	1.61818e-78	5.49626e-77	8.40228	12.2203
MT1H	-3.81586	2.94335e-98	1.55474e-96	1.84145	5.65732
CWH43	-3.81565	8.35186e-71	2.3302e-69	1.64645	5.4621
ASPA	-3.81471	2.43252e-196	1.12831e-193	-0.941411	2.87329
C7	-3.81459	3.49784e-85	1.36988e-83	3.27318	7.08777
STMN4	-3.81328	5.00269e-191	1.85637e-188	-3.25578	0.557499
CCBE1	-3.79576	1.6069e-97	8.28166e-96	0.239706	4.03547
TMEM100	-3.78894	3.12241e-168	7.59768e-166	-0.261206	3.52773
TCEAL2	-3.78749	7.71058e-73	2.25736e-71	-0.94741	2.84008
CNR1	-3.78511	2.00154e-103	1.22259e-101	-0.523625	3.26149
ANPEP	-3.76272	7.83604e-74	2.37854e-72	6.9348	10.6975
HSPB8	-3.76263	2.23458e-134	2.57115e-132	3.1398	6.90243
DES	-3.75667	7.84242e-56	1.45325e-54	7.50723	11.2639
USP2	-3.74899	1.16906e-195	5.10362e-193	1.49875	5.24774
GREM2	-3.73369	1.0973e-102	6.48893e-101	2.01442	5.74812
SORCS1	-3.72501	4.09516e-101	2.32891e-99	-0.601747	3.12327
LMO3	-3.71769	6.30888e-91	2.84628e-89	1.50185	5.21954
CMA1	-3.71206	3.90639e-99	2.11615e-97	-2.08126	1.63081
CHRM2	-3.69953	4.56618e-49	6.8048e-48	0.458208	4.15774
SLC7A9	-3.69034	2.1895e-56	4.12945e-55	0.238435	3.92877
CNTN2	-3.68688	6.34576e-108	4.28137e-106	-1.65448	2.03239
SULT1A2	-3.68301	1.71052e-167	4.09504e-165	0.66589	4.3489
PCP4L1	-3.67623	8.50613e-96	4.23679e-94	-1.1335	2.54273
RXRG	-3.66795	7.80338e-197	3.73631e-194	-2.472	1.19595
KCNB1	-3.66765	5.91522e-87	2.43212e-85	-0.871839	2.79581
GRIK3	-3.66695	9.25131e-164	2.01937e-161	-0.384108	3.28284
GCNT2	-3.65624	9.16871e-176	2.66845e-173	0.905704	4.56194
MAPK4	-3.64892	2.64254e-88	1.11114e-86	-1.0942	2.55472
SGCG	-3.64726	5.62325e-194	2.25584e-191	-3.46586	0.181396
C11orf86	-3.64401	4.46411e-71	1.25257e-69	1.61479	5.25881
LMOD1	-3.64247	5.68209e-111	4.11411e-109	4.62523	8.26771
GSTA1	-3.64185	1.26154e-60	2.6712e-59	1.03848	4.68033
LONRF2	-3.63296	1.85304e-70	5.14107e-69	-0.337408	3.29556
FEV	-3.63204	5.49497e-83	2.07537e-81	-2.07309	1.55895
NR1H4	-3.6306	1.5499e-64	3.65162e-63	0.304876	3.93547
SCN2B	-3.62705	9.1311e-118	7.70074e-116	-1.48193	2.14512
PLN	-3.62514	1.51433e-91	6.89484e-90	2.82941	6.45455
PRPH	-3.62071	2.23982e-105	1.41471e-103	-0.583621	3.03709
CTNNA3	-3.61376	2.70657e-99	1.47697e-97	-1.67444	1.93932
CNTFR	-3.61325	6.14186e-60	1.28581e-58	0.651715	4.26496
APOA1	-3.61161	7.00095e-25	3.85156e-24	3.43829	7.0499
ADAMDEC1	-3.6103	1.7864e-156	3.27352e-154	4.60898	8.21928
PMP2	-3.60784	5.84255e-104	3.61337e-102	-2.90577	0.702075
CCN5	-3.60359	1.22777e-74	3.81251e-73	0.100825	3.70441
PGM5	-3.59568	7.43132e-103	4.44771e-101	3.63425	7.22994
NAP1L2	-3.57946	1.79814e-145	2.69593e-143	-1.26415	2.31531
C2orf88	-3.56389	1.27969e-173	3.58385e-171	3.24488	6.80877
POPDC2	-3.5629	2.47516e-160	5.03271e-158	1.25518	4.81808
BEST2	-3.5625	1.14287e-57	2.24089e-56	1.65256	5.21506
LYPD8	-3.56223	6.00282e-70	1.64391e-68	5.10692	8.66915
SEMA3E	-3.55352	2.18025e-65	5.26202e-64	-0.889389	2.66413
SERPINA9	-3.55059	4.17613e-62	9.27938e-61	-2.51176	1.03882
CREB3L3	-3.54944	6.3185e-59	1.27426e-57	1.26185	4.81129
MAL	-3.54747	1.36855e-142	1.91636e-140	-0.879609	2.66786
SLC9A3	-3.54556	3.78849e-79	1.31078e-77	4.82453	8.37009
TMEFF2	-3.54516	4.79356e-137	5.97906e-135	-3.05447	0.490691
GNAO1	-3.54494	8.60978e-122	7.98719e-120	1.90271	5.44765
TMEM236	-3.53417	1.72526e-112	1.28684e-110	3.2463	6.78047
NLGN1	-3.52852	4.69729e-93	2.22044e-91	-1.9918	1.53673
GFRA2	-3.52694	8.2253e-169	2.06929e-166	-0.469426	3.05751
SLC5A12	-3.52338	3.24948e-69	8.75354e-68	-0.792155	2.73122
MYOT	-3.52183	1.39119e-107	9.21849e-106	-1.85537	1.66646
HS3ST6	-3.51649	1.18475e-103	7.26662e-102	-3.27611	0.240388
UGT1A10	-3.51369	2.82243e-102	1.64287e-100	2.09168	5.60536
EPHA7	-3.51017	1.83991e-68	4.83359e-67	1.19944	4.70961
TAGLN3	-3.50529	7.99123e-93	3.73347e-91	-1.89887	1.60643
C16orf89	-3.50357	2.91483e-98	1.54517e-96	-0.147662	3.35591
HSPB6	-3.50276	4.74374e-80	1.67646e-78	3.22847	6.73123
SH2D7	-3.50218	6.84878e-119	5.94482e-117	-0.939653	2.56253
SLC7A14	-3.46751	1.54753e-76	5.02627e-75	-2.19577	1.27174
LRRN2	-3.45903	2.6564e-115	2.14287e-113	1.91906	5.37809
SCN9A	-3.45348	6.19366e-111	4.46274e-109	0.808137	4.26161
FAM107A	-3.4534	4.71308e-177	1.42768e-174	1.46043	4.91383
MYLK	-3.44485	2.60582e-134	2.97524e-132	6.68085	10.1257
FLNC	-3.43931	1.30411e-105	8.3077e-104	5.56891	9.00822
ADGRB3	-3.43299	1.12297e-106	7.34284e-105	-1.83484	1.59815
SPOCK3	-3.42807	8.32146e-78	2.78816e-76	-2.67444	0.753628
RBPMS2	-3.42441	2.06674e-114	1.63173e-112	1.3854	4.80981
AGTR1	-3.42374	5.08384e-63	1.1468e-61	-0.361934	3.06181
PKHD1L1	-3.41886	7.74722e-108	5.20326e-106	-1.45355	1.9653
PSD	-3.41629	1.89719e-127	1.91564e-125	2.51945	5.93574
GPR15	-3.41531	1.46193e-68	3.85426e-67	0.0768267	3.49214
FHL1	-3.3942	1.42507e-144	2.09429e-142	4.70156	8.09576
MAB21L2	-3.39384	2.62843e-99	1.43962e-97	3.19385	6.58768
P2RX2	-3.36639	1.67819e-126	1.67177e-124	-3.17551	0.190883
SFRP5	-3.36134	1.5116e-49	2.28015e-48	-0.823283	2.53806
SLCO4C1	-3.35749	2.29514e-86	9.30784e-85	-0.905942	2.45155
MT1G	-3.35416	2.88109e-94	1.40671e-92	5.10197	8.45613
PPP1R1A	-3.35398	7.54479e-62	1.66153e-60	-0.0882742	3.26571
KCNA1	-3.3514	1.5536e-82	5.82327e-81	-3.07447	0.276925
NEFM	-3.34543	5.03339e-122	4.72852e-120	-2.40075	0.944686
RNF150	-3.34176	1.96564e-96	9.85675e-95	1.67843	5.02019
SLITRK3	-3.33555	6.04281e-63	1.35899e-61	-1.86829	1.46726
PNCK	-3.33445	7.72683e-70	2.10826e-68	0.899448	4.2339
HSD17B2	-3.32597	1.71676e-90	7.56138e-89	4.02167	7.34764
VIP	-3.32504	1.87916e-60	3.96198e-59	2.47948	5.80452
MUSK	-3.31938	3.58754e-106	2.29525e-104	-2.25517	1.06421
FMN2	-3.31472	1.84086e-59	3.78447e-58	-0.62593	2.68879
NOS1	-3.30615	7.58454e-59	1.51517e-57	-0.566532	2.73962
PDK4	-3.30448	1.47679e-158	2.88422e-156	4.21582	7.5203
KCNMB1	-3.29592	7.05129e-94	3.38713e-92	2.6115	5.90741
METTL24	-3.29566	1.77691e-120	1.58884e-118	-1.57564	1.72002
MYL9	-3.29343	3.37618e-128	3.45604e-126	7.54703	10.8405
NIBAN1	-3.2886	9.58409e-140	1.23701e-137	3.84433	7.13293
MYOM1	-3.28497	5.14516e-135	6.06108e-133	1.11683	4.4018
ADAMTSL3	-3.2775	3.94641e-94	1.91427e-92	1.26872	4.54622
HPSE2	-3.27583	5.70567e-129	6.00633e-127	-0.605874	2.66996
SLC5A11	-3.27575	7.21324e-109	4.97982e-107	-1.66828	1.60747
LIFR	-3.27512	2.00825e-120	1.78494e-118	1.70542	4.98055
NEXMIF	-3.27416	7.68475e-81	2.78207e-79	-1.66244	1.61172
PDE6A	-3.27231	1.04741e-84	4.05917e-83	0.246652	3.51896
MASP1	-3.26981	5.34472e-58	1.05075e-56	1.99121	5.26102
DHRS9	-3.26973	1.98057e-60	4.16987e-59	4.06482	7.33456
FRRS1L	-3.26952	3.15379e-89	1.35294e-87	-1.99998	1.26954
CTSG	-3.26805	1.18706e-66	2.97628e-65	-0.142647	3.1254
TUBB4A	-3.26708	6.42999e-91	2.89213e-89	-1.08183	2.18525
BRINP3	-3.25332	1.25501e-36	1.16718e-35	0.346116	3.59943
ASTN1	-3.24038	1.0089e-75	3.17269e-74	-2.33885	0.90153
TCL1A	-3.23794	9.80774e-44	1.21433e-42	-0.336131	2.90181
SHISAL1	-3.23691	5.01509e-104	3.1146e-102	1.21999	4.4569
SLC17A4	-3.23389	2.80681e-93	1.33104e-91	2.37743	5.61132
B3GALT1	-3.2314	9.86223e-64	2.26602e-62	0.831104	4.06251
KCNJ13	-3.22776	8.29088e-28	5.24336e-27	-0.782657	2.44511
PADI2	-3.22504	3.17871e-98	1.67311e-96	5.90158	9.12662
PCOLCE2	-3.22289	1.58962e-57	3.09643e-56	0.490355	3.71324
ENPP6	-3.2205	4.44678e-170	1.17864e-167	-1.74214	1.47837
RIMS4	-3.21831	1.74214e-55	3.20827e-54	-1.7201	1.49821
TNFRSF17	-3.21766	1.29968e-74	4.02738e-73	0.562156	3.77981
ANK2	-3.21078	1.67656e-107	1.10601e-105	2.13864	5.34942
MMRN1	-3.20679	1.28373e-70	3.56824e-69	1.7364	4.94319
PDZD4	-3.19754	1.32553e-109	9.32456e-108	0.353039	3.55058
PENK	-3.19654	5.36473e-47	7.49799e-46	-0.915279	2.28126
ZBTB16	-3.19363	5.42711e-60	1.13778e-58	-0.402629	2.791
DNASE1L3	-3.19262	2.3525e-65	5.66853e-64	1.71996	4.91258
TPH1	-3.1918	1.07329e-60	2.27584e-59	0.515647	3.70745
ABI3BP	-3.19165	1.11792e-104	7.00137e-103	2.71163	5.90328
SCN11A	-3.18235	1.25668e-117	1.05383e-115	-1.97982	1.20253
NAALADL1	-3.17998	1.75788e-142	2.43853e-140	2.2816	5.46158
KCNMA1	-3.17626	2.40182e-82	8.95732e-81	3.79381	6.97007
CPEB1	-3.17533	3.06581e-110	2.19835e-108	-1.31641	1.85892
UGT2A3	-3.17461	2.33975e-46	3.21565e-45	3.76365	6.93826
ELAVL4	-3.17415	1.65048e-112	1.23728e-110	-1.37392	1.80023
TNFRSF13B	-3.16338	3.0107e-88	1.26237e-86	-1.13087	2.03252
CAVIN2	-3.16128	5.95403e-130	6.31255e-128	2.81237	5.97365
CHRDL1	-3.1583	4.2573e-50	6.51455e-49	3.05608	6.21438
EDN3	-3.15144	8.0045e-80	2.80877e-78	2.91263	6.06407
CTNND2	-3.15055	7.15119e-98	3.71137e-96	-1.97888	1.17167
STUM	-3.1477	2.26496e-50	3.52398e-49	1.33562	4.48331
BTNL8	-3.14693	2.19711e-73	6.56607e-72	3.37596	6.52289
CDKN2B	-3.146	1.14862e-162	2.43556e-160	4.00418	7.15017
JPH2	-3.13244	2.08064e-82	7.77907e-81	2.38972	5.52216
GDPD2	-3.125	9.43294e-90	4.09395e-88	1.4763	4.6013
GFRA1	-3.12458	9.81896e-86	3.91782e-84	1.62156	4.74614
FOXD3	-3.11973	4.05097e-85	1.58233e-83	-2.72839	0.391333
B3GNT7	-3.11551	2.88647e-61	6.25458e-60	5.39452	8.51003
GAP43	-3.11208	3.79303e-69	1.01625e-67	-0.363207	2.74888
PLAAT2	-3.10702	2.35012e-83	8.9673e-82	0.441595	3.54862
C8orf88	-3.09815	8.23545e-109	5.6592e-107	-1.16603	1.93212
ANO5	-3.09363	6.02625e-61	1.28773e-59	0.713404	3.80703
FABP2	-3.09275	3.66293e-58	7.22031e-57	2.98179	6.07454
CCL23	-3.09269	7.38356e-113	5.62022e-111	-1.6291	1.46359
SELENOP	-3.08428	3.61575e-94	1.75963e-92	6.28614	9.37042
AFF3	-3.08141	1.21722e-106	7.92422e-105	0.409744	3.49115
SI	-3.08017	1.12466e-35	1.00744e-34	3.98041	7.06058
ALDOB	-3.0775	4.22673e-41	4.73489e-40	5.56258	8.64008
LRAT	-3.0772	2.16662e-65	5.23765e-64	-2.13125	0.945957
NEGR1	-3.07119	2.02941e-117	1.69227e-115	2.00094	5.07213
DMRTA1	-3.06588	4.02822e-72	1.16325e-70	-1.58771	1.47817
TMEM82	-3.06276	1.21879e-76	3.97595e-75	1.089	4.15175
MYOCD	-3.0574	4.83668e-83	1.83608e-81	2.20304	5.26044
MAB21L1	-3.05012	9.74183e-103	5.78392e-101	-2.72471	0.325417
HPGDS	-3.04057	5.35424e-137	6.62274e-135	-0.380765	2.6598
NOVA1	-3.03933	3.04162e-75	9.52462e-74	-0.260569	2.77876
STMN2	-3.03041	9.71455e-56	1.79792e-54	1.75323	4.78363
ADTRP	-3.02658	2.43919e-59	4.98003e-58	3.89127	6.91785
AKR1B10	-3.02506	1.44449e-57	2.82485e-56	4.09194	7.117
PTCHD1	-3.02004	1.63763e-46	2.26115e-45	-0.368263	2.65178
TENT5B	-3.01038	1.89125e-96	9.51586e-95	0.614516	3.6249
TMEM151B	-3.00122	1.0837e-120	9.74873e-119	-2.40768	0.593545
CCDC69	-2.99932	5.34862e-169	1.3928e-166	4.18887	7.18818
SPEG	-2.99918	7.81071e-68	2.01976e-66	2.67367	5.67285
CHODL	-2.99527	4.3695e-81	1.59745e-79	-1.01509	1.98017
TRIM40	-2.99153	9.958e-87	4.06062e-85	1.00787	3.9994
UGT2B15	-2.9897	5.33079e-46	7.19317e-45	2.21758	5.20728
PLIN4	-2.98503	7.81392e-31	5.71059e-30	3.28246	6.26749
HTR3E	-2.98434	7.1787e-57	1.37488e-55	-2.22749	0.756843
TAGLN	-2.9826	1.45942e-84	5.6412e-83	7.79885	10.7815
LVRN	-2.97294	7.76057e-93	3.64526e-91	-2.13543	0.83751
P2RY4	-2.97139	2.42685e-82	9.028e-81	-2.75865	0.212735
NCAM1	-2.97106	2.53569e-103	1.54251e-101	2.03728	5.00835
ASB2	-2.96996	8.13971e-100	4.50812e-98	2.13361	5.10357
SEMA6D	-2.95848	8.22766e-117	6.82252e-115	2.86097	5.81945
IGSF11	-2.95177	3.77203e-74	1.15202e-72	-2.40188	0.549882
WSCD1	-2.95012	2.34404e-88	9.88424e-87	2.71358	5.66369
FXYD1	-2.94871	4.08409e-98	2.14205e-96	-1.43433	1.51439
GSTM5	-2.94297	3.13707e-132	3.44915e-130	0.239125	3.1821
TM6SF2	-2.94085	6.27342e-85	2.4376e-83	0.00124766	2.9421
PLAC8	-2.93651	2.14614e-71	6.09084e-70	5.47418	8.4107
ATCAY	-2.93542	3.41134e-68	8.91454e-67	-2.28594	0.649479
FGFBP2	-2.92657	3.01121e-102	1.74591e-100	-2.12927	0.7973
PTGS1	-2.91892	1.78746e-154	3.12133e-152	4.07788	6.9968
SLC4A10	-2.91608	4.49147e-45	5.83263e-44	-0.463102	2.45298
NECAB1	-2.90996	4.18882e-73	1.23608e-71	-0.297087	2.61287
FCRL4	-2.90643	5.43723e-79	1.86385e-77	-2.58696	0.31947
SLC28A1	-2.90617	8.38054e-39	8.45057e-38	-1.94397	0.962203
SCRG1	-2.90483	2.30776e-40	2.50213e-39	-0.766308	2.13852
CNGA3	-2.90396	4.54725e-39	4.64201e-38	-0.804011	2.09995
TMEM253	-2.90235	3.55515e-142	4.88603e-140	0.346362	3.24872
ABCA9	-2.90218	4.59349e-70	1.26028e-68	-0.000949613	2.90123
FCER2	-2.90155	1.9641e-44	2.49812e-43	-0.72966	2.17189
TMEM220	-2.90118	1.18839e-118	1.01961e-116	1.57301	4.47419
CLDN23	-2.8957	8.61684e-154	1.43708e-151	4.12931	7.02501
CR2	-2.89339	2.25127e-35	1.9843e-34	2.04235	4.93573
GRIK5	-2.89205	1.4973e-80	5.36822e-79	0.136737	3.02879
MT1F	-2.89137	1.29234e-106	8.37648e-105	3.28905	6.18042
PTPRZ1	-2.88909	1.2071e-40	1.33113e-39	-0.72072	2.16837
ANKS1B	-2.88904	1.34382e-77	4.45231e-76	-1.74798	1.14106
SNAP91	-2.88674	7.01972e-59	1.40612e-57	-2.08153	0.805212
TMOD1	-2.88116	3.16799e-76	1.01342e-74	0.713821	3.59498
ADCY5	-2.87978	1.53249e-80	5.46796e-79	2.32459	5.20436
KCNK3	-2.86819	4.68306e-52	7.77524e-51	-0.151659	2.71653
TMEM37	-2.86816	6.65172e-121	6.02021e-119	4.05897	6.92713
ABCB5	-2.86643	1.24469e-50	1.94883e-49	-2.42337	0.443061
LDHD	-2.86448	6.65418e-91	2.98393e-89	3.49891	6.36339
BVES	-2.86216	5.4364e-98	2.83132e-96	1.0121	3.87426
FCRLA	-2.86086	1.20893e-55	2.23463e-54	-0.131211	2.72965
CPB1	-2.85551	3.45173e-32	2.65324e-31	-1.65727	1.19824
TRPV3	-2.85242	2.02868e-78	6.87482e-77	0.564788	3.41721
PLA2G2C	-2.85195	2.1869e-97	1.12319e-95	-2.07537	0.77658
SECTM1	-2.85046	2.60327e-84	1.00365e-82	4.67789	7.52835
CD163L1	-2.84055	1.03104e-108	7.05241e-107	2.59933	5.43988
MPZ	-2.8405	2.55734e-144	3.6853e-142	0.327944	3.16844
CILP	-2.83948	2.55413e-38	2.53077e-37	2.4148	5.25428
SLC8A2	-2.83145	7.08695e-51	1.12264e-49	-0.189687	2.64176
G6PC	-2.82938	4.19967e-20	1.82428e-19	-0.852329	1.97705
NXPE4	-2.82895	5.66718e-38	5.51955e-37	4.86205	7.691
SPINK2	-2.82382	8.74086e-67	2.214e-65	-1.98053	0.843288
ATRNL1	-2.82242	1.69708e-53	2.96001e-52	-0.754254	2.06817
TNS1	-2.81929	5.89178e-80	2.07231e-78	6.50252	9.32181
HPGD	-2.81266	1.73753e-79	6.05401e-78	5.00442	7.81708
GFRA3	-2.81166	3.44332e-58	6.79643e-57	-0.115397	2.69626
SLC17A7	-2.80553	2.0465e-119	1.78683e-117	-1.57048	1.23505
DCLK1	-2.80174	1.16067e-66	2.91504e-65	0.918822	3.72056
RNF152	-2.79796	6.00677e-104	3.69952e-102	2.77256	5.57052
ENPEP	-2.79544	1.64567e-93	7.82904e-92	2.46419	5.25964
NKX2-3	-2.79357	8.37784e-122	7.8209e-120	1.81921	4.61278
CBLN2	-2.79338	1.54578e-89	6.65045e-88	-1.42136	1.37202
TMEM59L	-2.79235	4.78871e-65	1.14643e-63	-0.947443	1.84491
VSIG2	-2.78715	1.68094e-38	1.67563e-37	4.80884	7.59599
RIC3	-2.78382	7.55762e-60	1.57553e-58	-1.36557	1.41825
DAND5	-2.78133	1.87039e-87	7.7332e-86	-2.42415	0.357181
GPT	-2.77998	6.15157e-63	1.38136e-61	3.59553	6.3755
CNTN1	-2.77716	1.39881e-41	1.59589e-40	0.50435	3.28151
GLDN	-2.77602	3.39432e-84	1.30523e-82	1.04666	3.82267
NRG2	-2.77484	4.93198e-88	2.05057e-86	-2.11329	0.661553
ZNF536	-2.76529	3.84402e-74	1.1716e-72	-1.09111	1.67418
NTN1	-2.7635	1.83361e-102	1.08001e-100	2.39037	5.15387
FDCSP	-2.76342	5.05678e-29	3.40707e-28	0.747538	3.51096
CLEC10A	-2.76189	6.13195e-73	1.79875e-71	1.47464	4.23653
SRPX	-2.75658	1.15958e-95	5.7564e-94	2.31923	5.07582
PPP1R12B	-2.75441	2.8777e-100	1.59976e-98	5.87585	8.63026
LRRC19	-2.75415	4.06203e-81	1.48871e-79	4.45605	7.2102
FAM163B	-2.74625	6.78295e-62	1.49598e-60	-1.83982	0.906431
SGK1	-2.74156	1.65612e-139	2.11912e-137	5.34938	8.09094
PTN	-2.74145	8.70751e-116	7.1014e-114	1.37466	4.11611
AOC3	-2.74096	2.52084e-73	7.51341e-72	4.54196	7.28292
SLC2A4	-2.73037	2.69313e-104	1.67959e-102	1.93324	4.66361
EYA2	-2.72516	1.4681e-47	2.07929e-46	1.88256	4.60772
MOGAT2	-2.721	1.88775e-54	3.3759e-53	4.35858	7.07958
MS4A1	-2.71775	2.49261e-33	2.00747e-32	1.50127	4.21902
FGL2	-2.71699	1.22466e-93	5.84489e-92	4.27483	6.99182
CFL2	-2.71595	8.11083e-119	6.99937e-117	3.51016	6.22611
TSPAN7	-2.71543	1.15279e-99	6.33736e-98	3.93489	6.65032
HHLA2	-2.71423	7.11999e-82	2.62891e-80	5.07193	7.78616
NTNG1	-2.71408	7.56125e-38	7.345e-37	-1.59954	1.11454
RBM20	-2.71079	3.29093e-71	9.2838e-70	-0.932423	1.77837
PEG3	-2.70797	2.62611e-74	8.03698e-73	0.493338	3.20131
PCDH10	-2.70706	2.01217e-56	3.80467e-55	-2.23411	0.472955
IL6R	-2.70694	5.08844e-166	1.16196e-163	3.66586	6.37279
HTR4	-2.70663	9.65316e-46	1.29199e-44	-0.304196	2.40244
RASGEF1C	-2.70598	2.99774e-62	6.681e-61	-2.56046	0.145524
CXCL12	-2.6974	1.38796e-98	7.38403e-97	4.54267	7.24007
SLC23A1	-2.69242	2.30024e-66	5.719e-65	1.3393	4.03172
NR3C2	-2.69012	1.95873e-109	1.37139e-107	4.38383	7.07396
PCK1	-2.6895	2.72547e-48	3.93906e-47	5.78801	8.4775
ADHFE1	-2.68692	7.68597e-115	6.13348e-113	-0.70872	1.9782
PDE2A	-2.68686	1.47455e-123	1.40299e-121	1.80141	4.48826
P2RY12	-2.68388	1.04711e-74	3.25834e-73	-1.67532	1.00855
TPM2	-2.68213	1.53303e-89	6.61477e-88	7.12208	9.80421
UNC5D	-2.67695	1.13199e-65	2.75897e-64	-2.47987	0.19708
ASPG	-2.67631	6.81141e-45	8.77619e-44	0.990543	3.66685
FXYD6	-2.66957	1.05538e-80	3.81142e-79	3.36403	6.0336
KRT20	-2.66817	1.27891e-64	3.02758e-63	8.18647	10.8546
C1QTNF7	-2.66563	5.0844e-55	9.21462e-54	0.449776	3.1154
EPB41L3	-2.66474	8.45736e-76	2.6766e-74	3.95532	6.62006
GPM6B	-2.65824	1.6148e-85	6.39158e-84	1.82352	4.48176
MFAP5	-2.65613	2.90464e-45	3.78854e-44	2.96347	5.61959
CHAD	-2.65478	1.04653e-70	2.91438e-69	0.389737	3.04452
AHCYL2	-2.65431	2.65263e-132	2.96037e-130	6.43196	9.08628
FILIP1	-2.65307	2.93566e-78	9.85838e-77	1.45149	4.10456
HSPB7	-2.65273	1.72412e-41	1.95951e-40	2.64279	5.29551
EDN2	-2.64784	3.95006e-59	8.02063e-58	0.149308	2.79714
KIF1A	-2.64586	2.34591e-29	1.60759e-28	0.732672	3.37853
PGR	-2.63903	7.68025e-59	1.53223e-57	0.0887174	2.72775
SCGB2A1	-2.63861	6.45371e-43	7.75019e-42	-0.515184	2.12343
MMP28	-2.63554	4.28543e-62	9.50802e-61	3.15592	5.79145
P2RY14	-2.63497	7.99868e-93	3.73347e-91	1.19535	3.83032
SULT1B1	-2.62988	6.70659e-64	1.55298e-62	5.83477	8.46465
LGALS2	-2.62489	2.27139e-46	3.12458e-45	3.03797	5.66286
CYP4B1	-2.62283	8.74777e-60	1.81599e-58	-1.36916	1.25368
BTNL3	-2.62062	4.00807e-56	7.51159e-55	3.74287	6.36349
GALNT16	-2.61976	8.41391e-60	1.74913e-58	0.243856	2.86362
PKNOX2	-2.61965	9.04611e-93	4.20914e-91	-0.815606	1.80405
UGT1A1	-2.61864	5.70278e-30	4.01168e-29	-0.671236	1.94741
IGSF10	-2.61753	1.93242e-49	2.90313e-48	0.456686	3.07422
INA	-2.61432	9.16486e-39	9.21016e-38	-0.822225	1.79209
BEX1	-2.61408	7.98936e-43	9.54799e-42	-1.36469	1.24938
B3GALT5	-2.60968	6.63352e-42	7.63266e-41	5.00589	7.61557
RELN	-2.6081	3.90938e-44	4.92588e-43	0.655136	3.26324
GNG7	-2.60672	1.86024e-101	1.06608e-99	1.49205	4.09877
CHL1	-2.60519	2.40369e-60	5.05354e-59	1.62921	4.2344
NPY	-2.6018	4.01869e-45	5.22324e-44	-2.36564	0.236164
FABP1	-2.60085	4.78531e-38	4.67907e-37	8.7699	11.3707
SMPDL3A	-2.60019	8.52345e-155	1.52426e-152	4.28876	6.88895
LGALS9C	-2.5997	2.73296e-40	2.95451e-39	1.88058	4.48027
LILRB5	-2.59749	1.33132e-77	4.42076e-76	1.59293	4.19042
MRGPRF	-2.59585	1.44832e-71	4.12617e-70	3.24951	5.84536
ST6GALNAC6	-2.58641	1.41168e-95	6.96131e-94	4.41509	7.00151
F13A1	-2.58484	1.47581e-49	2.22842e-48	3.8554	6.44023
HLF	-2.58088	2.80668e-83	1.0682e-81	1.31623	3.89711
LYNX1	-2.58056	2.0102e-67	5.15327e-66	1.50098	4.08154
CD300LG	-2.57773	4.95717e-31	3.64615e-30	-2.02445	0.553274
CNTNAP3	-2.56937	9.67935e-57	1.8443e-55	-1.49005	1.07932
PLCXD3	-2.56522	2.51865e-31	1.87296e-30	-1.39083	1.17439
CD22	-2.55864	1.22081e-43	1.50753e-42	1.54042	4.09906
CLEC9A	-2.55732	1.08608e-90	4.79781e-89	-2.22934	0.327976
SLC15A1	-2.55701	3.00309e-30	2.13891e-29	2.34521	4.90221
HBB	-2.55561	2.49769e-41	2.82785e-40	4.13047	6.68608
WSCD2	-2.55381	1.24314e-37	1.20051e-36	-1.07556	1.47825
DACT3	-2.5528	3.75937e-76	1.20001e-74	2.09426	4.64706
LAMA1	-2.55255	1.02594e-66	2.58103e-65	1.84501	4.39756
SCIN	-2.55219	1.9548e-63	4.44334e-62	3.99465	6.54684
PDE9A	-2.55117	3.98187e-88	1.66487e-86	4.49332	7.04449
SLC27A6	-2.54513	2.84346e-54	5.06668e-53	-2.43525	0.109881
PHLPP2	-2.5436	6.12169e-217	4.13019e-214	4.21937	6.76298
NEFL	-2.5382	4.1752e-24	2.21409e-23	0.298951	2.83715
PRELP	-2.53765	1.01113e-36	9.44506e-36	4.13952	6.67717
SNAP25	-2.53731	8.39562e-35	7.20325e-34	-0.453574	2.08373
DNAJB5	-2.53639	7.82695e-96	3.91163e-94	2.34017	4.87655
KCNA5	-2.53341	3.66387e-99	1.99205e-97	-1.22665	1.30676
PLAC9	-2.53151	3.64782e-131	3.92352e-129	0.891973	3.42349
FCER1A	-2.53132	2.4339e-59	4.97609e-58	-0.492912	2.03841
CPM	-2.52901	3.20792e-91	1.45612e-89	4.05779	6.5868
DUSP26	-2.52729	7.57428e-66	1.85214e-64	-1.61381	0.913479
DNER	-2.52483	7.16668e-39	7.24625e-38	-0.548324	1.97651
WDR17	-2.52452	2.11439e-45	2.76998e-44	-1.50774	1.01679
BMP5	-2.52443	1.09006e-47	1.54979e-46	1.04797	3.5724
MSRB3	-2.52152	3.8643e-66	9.54373e-65	4.2466	6.76813
SLIT3	-2.51454	7.65716e-66	1.86933e-64	3.79223	6.30676
KIF5A	-2.50615	4.46737e-55	8.12612e-54	0.534365	3.04051
JAM2	-2.50481	3.63634e-91	1.64555e-89	2.26233	4.76714
P2RY1	-2.50198	1.39624e-86	5.67792e-85	2.96732	5.4693
CNTN3	-2.49934	4.96361e-38	4.84384e-37	0.594171	3.09351
ARHGAP20	-2.49722	1.36383e-69	3.69405e-68	-0.0626798	2.43454
PPP1R14A	-2.49397	8.16718e-74	2.47399e-72	2.66904	5.16302
GRIA4	-2.49038	6.68866e-59	1.34343e-57	-1.63243	0.857956
TUBAL3	-2.48963	1.23575e-57	2.41983e-56	2.75395	5.24358
TP53INP2	-2.48858	2.05143e-134	2.37885e-132	5.45117	7.93975
CD36	-2.48271	2.07262e-50	3.2281e-49	3.13302	5.61573
S100B	-2.47913	1.15458e-77	3.84248e-76	1.4011	3.88023
IRAG2	-2.47649	1.33861e-66	3.35058e-65	1.74888	4.22537
APOC3	-2.47481	1.62813e-09	3.80512e-09	1.85871	4.33352
ARHGEF25	-2.47471	1.57077e-85	6.23393e-84	2.61022	5.08492
ENTPD5	-2.47306	8.24077e-128	8.37793e-126	5.89908	8.37214
CLCA1	-2.47265	5.09423e-15	1.66147e-14	8.21797	10.6906
BEND5	-2.47072	8.97342e-84	3.44167e-82	-0.794683	1.67604
CHST5	-2.46988	6.90261e-32	5.25682e-31	2.20068	4.67056
GPAT3	-2.46798	4.79848e-103	2.9071e-101	2.95621	5.42419
CLEC4G	-2.46482	1.35514e-35	1.20952e-34	-1.69196	0.772856
SCUBE2	-2.46386	2.25766e-68	5.92058e-67	2.09084	4.55469
CD79A	-2.46167	7.23295e-40	7.65753e-39	3.13836	5.60003
SLC52A1	-2.46053	3.68226e-47	5.17574e-46	0.245703	2.70623
REEP2	-2.45843	1.94683e-74	6.00765e-73	0.627026	3.08546
APOBEC3A	-2.45694	6.75115e-50	1.02671e-48	-0.273836	2.1831
TMEM179	-2.45653	2.22564e-36	2.03921e-35	-1.58821	0.868315
CALY	-2.45121	1.79434e-42	2.11881e-41	-1.98192	0.469285
BLK	-2.44804	3.79468e-37	3.60361e-36	-0.0741073	2.37393
PRKCB	-2.44803	4.25267e-69	1.1353e-67	2.53694	4.98497
PLA2G5	-2.44439	9.59979e-53	1.6266e-51	-0.0328074	2.41158
VIT	-2.44334	1.48427e-41	1.69209e-40	-1.0187	1.42464
CPED1	-2.44115	4.16194e-73	1.23059e-71	3.12637	5.56752
CPXM2	-2.44104	2.71185e-46	3.71328e-45	3.29675	5.73779
KLF4	-2.44103	3.22649e-102	1.86345e-100	6.31798	8.75901
BCAS1	-2.44093	2.24684e-57	4.35946e-56	5.39354	7.83447
METTL7A	-2.43932	6.29672e-110	4.49338e-108	5.49416	7.93348
ARL14	-2.43769	3.43233e-90	1.50728e-88	3.09011	5.5278
HAPLN1	-2.43657	3.93187e-73	1.16489e-71	1.35304	3.78961
HTR3A	-2.43353	7.27184e-37	6.82275e-36	-1.59245	0.841073
C15orf48	-2.42735	4.38695e-73	1.29197e-71	6.90473	9.33208
CRYAB	-2.42621	1.64884e-63	3.75365e-62	3.46348	5.88968
KCNN3	-2.42594	1.68113e-96	8.48741e-95	1.8089	4.23484
RGMA	-2.42572	2.96644e-52	4.94729e-51	2.91846	5.34418
EMILIN3	-2.42401	6.41452e-90	2.7921e-88	-1.4913	0.93271
NUGGC	-2.42351	1.52077e-48	2.22392e-47	-0.159148	2.26436
JPH4	-2.41745	4.57426e-70	1.25733e-68	-1.40265	1.0148
FBXL22	-2.41627	6.93575e-107	4.55519e-105	0.76856	3.18483
CNTN4	-2.41376	2.47054e-79	8.58787e-78	1.21683	3.63059
ADGRL3	-2.40867	2.08321e-64	4.87713e-63	1.03872	3.44739
ATP13A4	-2.40506	1.90854e-43	2.34313e-42	0.103909	2.50897
DRD5	-2.40475	2.57353e-21	1.18483e-20	-1.91253	0.492226
LIMS2	-2.40038	1.67994e-65	4.0744e-64	4.38775	6.78813
PTGDR2	-2.40022	9.58825e-67	2.41627e-65	0.832826	3.23304
NWD2	-2.39821	1.36921e-45	1.8162e-44	-1.36813	1.03008
PCSK5	-2.3965	1.56092e-83	5.97134e-82	3.6739	6.0704
RUNDC3B	-2.396	4.12431e-68	1.0721e-66	0.761586	3.15758
MT1E	-2.39442	4.21416e-40	4.50979e-39	5.28839	7.68281
TMEM130	-2.39402	7.42263e-52	1.22009e-50	-0.561842	1.83218
CAP2	-2.39299	4.37529e-90	1.91571e-88	2.16624	4.55923
STAP1	-2.39232	1.79222e-53	3.11498e-52	-1.05291	1.33941
STOX2	-2.38628	8.73276e-70	2.37835e-68	-0.122855	2.26342
SMPX	-2.38268	2.48224e-22	1.21317e-21	-0.199075	2.1836
EML1	-2.37955	1.94941e-88	8.24363e-87	3.03133	5.41088
GGTA1	-2.37758	2.95788e-75	9.28198e-74	1.20079	3.57838
PLCL2	-2.37604	2.96583e-73	8.82201e-72	2.72601	5.10204
THRB	-2.37329	1.04931e-51	1.70965e-50	2.92507	5.29837
GRIN2A	-2.37144	4.86161e-36	4.40006e-35	-1.95452	0.416914
CCL13	-2.35831	9.22295e-31	6.70732e-30	1.24564	3.60395
VPREB3	-2.35732	2.30296e-41	2.61137e-40	-0.51804	1.83928
IRF4	-2.3547	1.0806e-46	1.50181e-45	2.28837	4.64307
TMEM255A	-2.35418	9.95503e-61	2.11391e-59	-0.158595	2.19559
FOLR2	-2.35346	1.30487e-51	2.11906e-50	2.58986	4.94332
MT1X	-2.35162	4.64243e-77	1.52788e-75	4.25757	6.60918
CARTPT	-2.35077	1.48243e-22	7.32915e-22	-1.1858	1.16497
HEPACAM2	-2.34864	2.13676e-21	9.92365e-21	4.36085	6.70949
RGS13	-2.34844	1.61391e-31	1.21047e-30	-0.573265	1.77518
TMCC3	-2.34744	1.26694e-121	1.16803e-119	4.57465	6.92209
SGCA	-2.34685	3.74775e-37	3.56132e-36	0.768033	3.11488
CELF4	-2.3461	1.39416e-45	1.84763e-44	-2.03946	0.306637
BEND4	-2.34361	1.00937e-51	1.64639e-50	-2.0929	0.250708
SSTR2	-2.3427	2.32367e-76	7.53063e-75	0.150925	2.49363
THBS4	-2.34221	2.3314e-21	1.07703e-20	3.41776	5.75997
COL6A5	-2.34145	3.90328e-34	3.25669e-33	-2.03419	0.307264
MAPT	-2.34118	8.15912e-39	8.23289e-38	0.900143	3.24132
ATP1B2	-2.33597	1.91166e-74	5.91143e-73	-0.208115	2.12785
SLC14A2	-2.33525	6.88664e-22	3.28571e-21	-0.930514	1.40474
FER1L6	-2.33245	2.42662e-22	1.18637e-21	2.51817	4.85062
SPARCL1	-2.33001	4.93216e-63	1.11428e-61	6.14985	8.47986
PIANP	-2.32982	3.29621e-71	9.2838e-70	-0.702856	1.62696
ENHO	-2.32892	7.68367e-57	1.4697e-55	-0.783522	1.5454
ATP6V1G2	-2.32882	1.3188e-109	9.3214e-108	-1.45867	0.870145
SEC14L5	-2.32881	2.39771e-53	4.1431e-52	-0.837353	1.49146
NBEA	-2.32785	4.63212e-39	4.72215e-38	1.52383	3.85168
SDCBP2	-2.32664	1.14427e-72	3.3368e-71	5.69752	8.02417
ENAM	-2.32326	2.16314e-34	1.81912e-33	-1.7736	0.549658
MAOB	-2.32115	2.71419e-34	2.27609e-33	3.14032	5.46147
PAPPA2	-2.31891	3.82863e-33	3.06517e-32	-0.721563	1.59735
SCG2	-2.31864	2.41544e-43	2.95082e-42	1.79448	4.11311
RERG	-2.31418	2.4158e-50	3.74689e-49	1.79708	4.11126
SHISA3	-2.31161	1.32614e-33	1.08571e-32	0.643675	2.95529
CCL19	-2.31117	9.23639e-27	5.5236e-26	1.87112	4.18229
GCSAML	-2.30989	3.9257e-58	7.728e-57	-1.88366	0.426228
C1orf115	-2.30878	4.10812e-99	2.21734e-97	4.85811	7.16689
CSRP1	-2.30851	4.72471e-167	1.09576e-164	7.88698	10.1955
TLR10	-2.30749	5.69368e-44	7.12575e-43	-0.231587	2.0759
SLC16A9	-2.30744	1.11665e-50	1.75205e-49	3.48909	5.79652
ARL4D	-2.3041	2.0026e-73	6.00498e-72	1.38935	3.69345
OMD	-2.30372	1.51436e-22	7.4776e-22	0.225835	2.52955
CFD	-2.30255	1.20858e-35	1.08131e-34	4.70074	7.00329
SEMA6A	-2.3011	3.66024e-61	7.89366e-60	4.62028	6.92138
CCL8	-2.30097	4.61136e-34	3.82596e-33	0.787562	3.08853
TLL1	-2.29626	4.07535e-43	4.92995e-42	-0.395249	1.90101
RNF112	-2.29463	4.52695e-75	1.4146e-73	-0.695744	1.59889
PPP1R3C	-2.29462	6.33359e-46	8.52307e-45	1.27896	3.57358
MYPN	-2.29355	1.33908e-39	1.3948e-38	-1.22211	1.07143
XDH	-2.29319	8.35739e-52	1.36768e-50	4.67263	6.96582
KCNIP4	-2.29299	5.12633e-74	1.55922e-72	0.66641	2.9594
CCDC152	-2.29054	3.49368e-53	6.00889e-52	0.52023	2.81077
MADCAM1	-2.28898	3.94951e-49	5.89765e-48	0.501769	2.79074
FCRL2	-2.28637	2.79696e-36	2.54695e-35	-0.262328	2.02404
EFHC2	-2.2863	7.68514e-45	9.88479e-44	-1.01424	1.27206
ABCA6	-2.28587	8.99024e-37	8.40845e-36	0.546089	2.83195
ITM2A	-2.28293	3.09767e-69	8.35976e-68	2.77187	5.05481
PNLIPRP2	-2.28163	1.18099e-23	6.12273e-23	1.66843	3.95006
FOXP2	-2.28009	1.51208e-32	1.18001e-31	2.36129	4.64139
MEP1A	-2.2791	1.73689e-39	1.80158e-38	6.83561	9.11471
RYR3	-2.27868	4.11755e-70	1.13389e-68	0.242441	2.52112
RAB9B	-2.2751	3.84043e-61	8.24942e-60	0.14848	2.42358
OSR1	-2.2722	1.45705e-35	1.2997e-34	0.441719	2.71392
CDHR5	-2.27145	5.61288e-65	1.34158e-63	7.03305	9.30451
GPX3	-2.27126	4.91755e-55	8.92313e-54	4.98413	7.25539
LRCH2	-2.26736	4.19903e-53	7.18872e-52	0.452079	2.71944
FAM151A	-2.26644	5.5688e-108	3.77432e-106	0.499858	2.7663
SORBS1	-2.26406	1.91013e-64	4.48609e-63	5.76566	8.02972
BAALC	-2.26402	5.20442e-57	1.00064e-55	-0.771291	1.49273
HRK	-2.26016	7.42098e-29	4.96393e-28	-2.16761	0.0925447
MALL	-2.25956	1.90975e-72	5.54726e-71	3.47316	5.73273
ATP2B4	-2.25866	1.19637e-88	5.08817e-87	5.89244	8.1511
CA12	-2.25625	1.11295e-62	2.49163e-61	6.88634	9.14258
DPF3	-2.25283	6.44608e-60	1.34759e-58	0.763934	3.01676
CD209	-2.2524	7.44263e-52	1.22202e-50	2.63108	4.88347
HRCT1	-2.2512	2.98361e-46	4.07788e-45	2.87168	5.12288
HTR7	-2.25087	1.29233e-63	2.95109e-62	-1.83109	0.419783
PDZK1	-2.25086	1.15974e-40	1.27985e-39	0.350808	2.60167
UNC5C	-2.24684	2.06046e-85	8.13388e-84	1.52909	3.77593
TRIM9	-2.24632	8.61567e-43	1.02717e-41	0.0340742	2.28039
FCGBP	-2.24527	1.5613e-19	6.56313e-19	9.66472	11.91
LEXM	-2.24464	5.24988e-75	1.63706e-73	-2.12872	0.115916
SALL2	-2.24443	1.4015e-61	3.07274e-60	0.992864	3.23729
TSPAN1	-2.24408	2.48926e-66	6.17861e-65	8.38807	10.6322
FAM189A2	-2.24345	8.51176e-45	1.09196e-43	0.0994381	2.34289
CLU	-2.23993	1.21995e-38	1.2202e-37	6.12772	8.36765
TCEAL7	-2.23971	4.51391e-67	1.15318e-65	0.437065	2.67678
HMCN2	-2.23928	8.83535e-48	1.25736e-46	3.93555	6.17484
TMEM171	-2.23616	1.24161e-71	3.54408e-70	3.97096	6.20712
SIGLEC8	-2.23548	2.40969e-48	3.49629e-47	-0.375369	1.86011
DSCAML1	-2.23362	5.81636e-33	4.61916e-32	-0.4836	1.75002
FGFR2	-2.2335	7.45951e-48	1.06463e-46	3.99947	6.23297
GDNF	-2.23217	2.74472e-71	7.75999e-70	0.0574996	2.28967
CD79B	-2.23217	4.67574e-49	6.96064e-48	1.56315	3.79531
HIF3A	-2.23038	1.74732e-37	1.67651e-36	1.27561	3.50599
FLNA	-2.23032	1.07617e-61	2.36647e-60	9.51494	11.7453
GHR	-2.22847	3.98069e-38	3.90776e-37	1.76522	3.99369
MFSD4A	-2.22483	2.57476e-53	4.44386e-52	3.75631	5.98113
SYT4	-2.22445	1.22559e-17	4.6183e-17	-1.00797	1.21648
NR5A2	-2.22437	4.85259e-88	2.02323e-86	3.5229	5.74727
DMD	-2.22431	7.20164e-50	1.09298e-48	3.71617	5.94049
ACKR2	-2.2237	9.92772e-64	2.27755e-62	-0.0281339	2.19557
TCF21	-2.21993	2.28715e-80	8.14104e-79	2.00498	4.22491
PRDM6	-2.21835	8.58705e-46	1.15138e-44	0.755224	2.97358
RGS9	-2.21771	2.70009e-76	8.69359e-75	0.0409318	2.25864
NXPE1	-2.21346	2.2381e-27	1.38187e-26	4.09733	6.31079
RND2	-2.21243	6.03926e-53	1.02917e-51	-0.69314	1.51929
RBM24	-2.21196	2.36282e-41	2.6772e-40	0.370316	2.58228
ISX	-2.21111	3.89782e-39	3.98727e-38	4.46786	6.67897
DNAI4	-2.21019	1.5363e-76	5.00072e-75	1.63794	3.84813
RHEX	-2.21019	4.70147e-46	6.36714e-45	-0.660212	1.54998
CAND2	-2.20531	5.80394e-86	2.33463e-84	0.354448	2.55976
KRT1	-2.20492	5.22646e-31	3.84041e-30	-1.84572	0.359198
ACKR1	-2.20401	3.53917e-32	2.71904e-31	2.76109	4.9651
FCRL1	-2.20309	3.64683e-24	1.94292e-23	-1.01209	1.191
HOXD1	-2.20233	3.59563e-39	3.68322e-38	-0.82542	1.37691
FGF10	-2.20038	4.06945e-41	4.56905e-40	-0.487547	1.71283
RPRM	-2.19963	6.03152e-29	4.05278e-28	-0.955056	1.24458
CLEC17A	-2.1989	5.48068e-34	4.53961e-33	-1.78443	0.414463
AKAP6	-2.19842	1.46217e-61	3.19631e-60	1.57111	3.76953
MAP6	-2.19523	2.28843e-54	4.08259e-53	0.574318	2.76955
PBLD	-2.19413	1.60438e-79	5.60325e-78	4.43525	6.62938
DISP2	-2.19411	1.097e-63	2.51278e-62	2.36281	4.55692
ITM2C	-2.1936	8.27705e-76	2.62513e-74	9.0085	11.2021
CCL21	-2.19359	7.45142e-30	5.22198e-29	3.98311	6.1767
RDH5	-2.19274	1.57974e-105	1.00205e-103	0.989355	3.1821
HSD11B2	-2.1919	1.98138e-72	5.74405e-71	7.0468	9.2387
CIDEC	-2.19097	2.77487e-28	1.79701e-27	1.53783	3.72881
TTLL6	-2.19039	3.17811e-55	5.80229e-54	1.13182	3.32221
PDLIM3	-2.1896	3.72394e-50	5.72199e-49	4.55094	6.74054
TRHDE	-2.18701	2.52769e-36	2.30741e-35	0.980495	3.1675
CNR2	-2.18579	1.90426e-38	1.89443e-37	-1.51543	0.670356
CEACAM1	-2.184	5.21918e-85	2.03329e-83	7.88438	10.0684
SLC9A9	-2.18223	2.53537e-78	8.55285e-77	1.56694	3.74917
ADCY2	-2.18031	5.92837e-51	9.42129e-50	0.392755	2.57307
FBXO32	-2.17946	4.1065e-72	1.18355e-70	5.34877	7.52823
COL21A1	-2.17853	2.0382e-50	3.17784e-49	0.149808	2.32834
TREH	-2.17711	2.20096e-35	1.94226e-34	1.0007	3.17781
LPAR1	-2.17711	1.04159e-77	3.47422e-76	3.12629	5.3034
HMGCS2	-2.17606	7.21314e-24	3.78053e-23	7.69721	9.87328
DHRS11	-2.17557	7.63303e-91	3.40347e-89	5.34899	7.52455
SLC9A2	-2.17452	1.65018e-44	2.10246e-43	4.41988	6.5944
NEXN	-2.17342	1.02441e-40	1.13219e-39	3.25913	5.43255
FOXF2	-2.17278	4.12399e-69	1.10293e-67	2.60863	4.78141
CEND1	-2.16945	8.90851e-60	1.84677e-58	-1.61301	0.556444
MFAP4	-2.16852	3.04199e-46	4.15383e-45	5.43466	7.60318
ATP6V0D2	-2.16329	5.58526e-53	9.53993e-52	0.279539	2.44283
CYS1	-2.15942	1.71106e-53	2.98089e-52	1.21467	3.37409
CCL14	-2.15937	3.23218e-70	8.93394e-69	-0.404742	1.75463
ARHGAP44	-2.15682	3.99255e-71	1.12238e-69	4.23283	6.38965
REP15	-2.15212	5.4727e-23	2.77429e-22	0.715959	2.86808
ENTPD3	-2.15125	1.69408e-32	1.32065e-31	0.177606	2.32886
PDE7B	-2.14722	1.60543e-67	4.12988e-66	0.490408	2.63763
SETBP1	-2.14608	2.8891e-58	5.71772e-57	2.37425	4.52033
MT2A	-2.14199	1.16543e-51	1.89469e-50	5.99815	8.14015
CAV1	-2.14044	8.61028e-67	2.18466e-65	5.41102	7.55145
P2RX1	-2.13837	4.82662e-60	1.01332e-58	1.06782	3.20619
DYNC1I1	-2.13432	3.01709e-30	2.14785e-29	0.563017	2.69734
PLCD1	-2.13375	1.43542e-128	1.48993e-126	4.23987	6.37362
LUZP2	-2.1333	4.57638e-35	3.977e-34	-0.475643	1.65766
ENTPD8	-2.1329	3.59371e-28	2.31216e-27	4.51336	6.64626
CES3	-2.13131	1.63498e-45	2.15524e-44	5.35255	7.48386
SCN4B	-2.12608	9.44051e-65	2.24921e-63	1.00707	3.13315
AADAC	-2.12465	5.84364e-16	2.00967e-15	0.31257	2.43722
CORO2B	-2.12452	1.12371e-44	1.43662e-43	0.351616	2.47614
NEU4	-2.12393	3.36079e-35	2.93955e-34	3.48823	5.61217
EDIL3	-2.11902	1.73124e-73	5.20178e-72	4.51039	6.62941
SEMA3D	-2.11365	9.7637e-22	4.61537e-21	0.506418	2.62007
SIGLEC6	-2.11295	1.34219e-45	1.7828e-44	-1.6668	0.446147
ADAM33	-2.11237	3.41743e-39	3.5031e-38	1.76036	3.87272
SCG3	-2.10992	1.77184e-18	6.98711e-18	-0.216175	1.89374
SVIL	-2.10782	5.29794e-113	4.07448e-111	6.1972	8.30502
CCDC68	-2.10738	1.176e-63	2.68958e-62	3.5913	5.69868
SLC13A2	-2.10495	6.68374e-18	2.55622e-17	3.40432	5.50926
CDHR2	-2.10326	1.46531e-34	1.24212e-33	5.64418	7.74744
SCN3A	-2.10092	4.13276e-46	5.6226e-45	-0.60271	1.49821
CCR2	-2.09878	1.81372e-40	1.97804e-39	1.02231	3.12109
NACAD	-2.0954	6.8386e-64	1.58108e-62	0.527474	2.62288
CCL28	-2.09512	3.83861e-42	4.46175e-41	4.84541	6.94053
ZBTB7C	-2.09504	3.46639e-34	2.89705e-33	4.39592	6.49096
SULT1A1	-2.09419	1.05302e-67	2.71353e-66	4.33748	6.43167
ADAMTS8	-2.09294	1.38639e-40	1.52093e-39	0.893947	2.98689
GCNT4	-2.09288	3.91804e-41	4.40804e-40	0.852824	2.9457
SH2D6	-2.09141	2.26189e-27	1.39539e-26	-0.0077162	2.0837
ADAMTSL1	-2.09098	2.55401e-57	4.94898e-56	2.01087	4.10185
UGP2	-2.09072	2.96882e-208	1.63208e-205	6.63622	8.72694
COL4A6	-2.08767	1.72208e-34	1.45729e-33	0.249099	2.33677
MPP2	-2.08188	4.82661e-64	1.1229e-62	0.749711	2.83159
SH3BGR	-2.08181	7.63561e-91	3.40347e-89	1.00703	3.08883
GATA5	-2.0807	3.28688e-17	1.2118e-16	-1.51159	0.569115
MB	-2.07808	3.15669e-27	1.93215e-26	1.70546	3.78354
TACR1	-2.07705	1.51034e-26	8.93503e-26	-0.962472	1.11458
ITLN1	-2.07655	9.557e-12	2.58481e-11	6.46694	8.54348
ACADS	-2.07019	1.07698e-90	4.77181e-89	5.76655	7.83674
GNG3	-2.06827	1.16101e-69	3.15044e-68	-1.65045	0.417822
CA14	-2.06827	9.77309e-64	2.24902e-62	-0.615989	1.45228
ITIH5	-2.06597	2.6551e-59	5.40599e-58	4.29809	6.36406
UCHL1	-2.06519	1.03619e-30	7.51351e-30	2.26242	4.3276
CPNE8	-2.06436	1.29764e-59	2.67885e-58	2.53822	4.60259
CYBRD1	-2.06194	4.18171e-53	7.16734e-52	5.40965	7.47158
GCNT3	-2.0618	1.17933e-30	8.54306e-30	6.73212	8.79392
LY9	-2.05755	2.65951e-42	3.12056e-41	0.583555	2.64111
TRANK1	-2.05717	2.46827e-100	1.37731e-98	4.99785	7.05502
MS4A2	-2.05633	5.5357e-33	4.4057e-32	0.324063	2.3804
KCNA3	-2.0559	1.5415e-35	1.37338e-34	-0.603302	1.4526
SLC35F1	-2.05538	4.25432e-50	6.51455e-49	-0.603168	1.45222
CD19	-2.05353	6.54452e-34	5.40871e-33	0.580896	2.63443
C14orf132	-2.05214	4.06075e-48	5.84614e-47	2.42914	4.48128
LRFN5	-2.05202	1.16753e-39	1.22212e-38	-1.35772	0.6943
GDPD3	-2.05179	1.43763e-54	2.57714e-53	3.34952	5.40132
NLGN4X	-2.05113	5.03127e-43	6.07641e-42	0.380339	2.43147
HSPB3	-2.05097	6.94035e-16	2.37692e-15	-0.899178	1.15179
GPER1	-2.05092	4.75684e-37	4.49968e-36	1.59888	3.6498
SLCO2A1	-2.05088	6.43486e-69	1.70863e-67	4.63094	6.68181
CASP5	-2.05057	2.70001e-41	3.05459e-40	2.63495	4.68552
VAT1L	-2.05028	2.09295e-62	4.67153e-61	1.186	3.23627
PPP2R2B	-2.04834	1.45491e-43	1.79214e-42	-0.423212	1.62512
CACNA2D1	-2.04804	3.33153e-39	3.41741e-38	2.19327	4.24132
CLDN11	-2.04751	7.60078e-35	6.5364e-34	0.661482	2.70899
NIBAN3	-2.045	1.1781e-25	6.68955e-25	-0.723279	1.32172
CRACD	-2.0441	8.92739e-60	1.84811e-58	3.55072	5.59482
STAB2	-2.04393	1.42724e-49	2.15728e-48	-0.257654	1.78628
CD160	-2.04123	1.03878e-44	1.32919e-43	-0.81844	1.22279
LGI4	-2.04114	2.1864e-39	2.25837e-38	2.15652	4.19766
LY6H	-2.04083	1.9939e-30	1.43319e-29	-0.950631	1.0902
MPEG1	-2.03792	3.6422e-54	6.47439e-53	4.56164	6.59956
CLIC5	-2.03612	8.21765e-68	2.1213e-66	5.73982	7.77594
NAP1L3	-2.03525	9.80918e-44	1.21433e-42	0.140801	2.17605
NRAP	-2.03446	3.80356e-22	1.84077e-21	-1.13911	0.895342
SSBP2	-2.03137	1.93409e-67	4.96673e-66	2.48622	4.51759
SIGLEC11	-2.03091	3.40443e-55	6.20786e-54	-1.82932	0.20159
CHRNA3	-2.02911	9.01506e-29	6.00586e-28	1.15462	3.18373
GNG2	-2.02613	4.87917e-79	1.67642e-77	3.14056	5.16669
KIF5C	-2.02577	5.41618e-35	4.6876e-34	0.967011	2.99278
TPSG1	-2.02573	2.07372e-20	9.13088e-20	2.74157	4.76731
NAAA	-2.02504	1.83038e-124	1.76418e-122	4.97798	7.00302
SORBS2	-2.02498	3.48783e-50	5.37032e-49	4.656	6.68098
IL1R2	-2.02382	1.29212e-29	8.96213e-29	3.54009	5.56392
BMX	-2.02276	4.02251e-33	3.21866e-32	0.886936	2.90969
RAB3C	-2.02157	1.58825e-27	9.88447e-27	-0.354043	1.66752
CLIP4	-2.02063	2.10666e-39	2.18056e-38	2.0341	4.05473
ADAMTS1	-2.01763	6.0891e-57	1.16771e-55	4.49017	6.5078
GALNT15	-2.01555	2.02496e-33	1.63974e-32	1.43459	3.45014
MTRNR2L1	-2.01175	5.81262e-09	1.30663e-08	3.1123	5.12405
PTPRH	-2.01074	2.57235e-78	8.65792e-77	5.49015	7.50089
NTRK3	-2.0091	2.54031e-22	1.23992e-21	-0.269732	1.73937
FCRL3	-2.00653	1.53786e-26	9.0942e-26	0.205385	2.21192
TLR3	-2.00406	5.00905e-72	1.43809e-70	3.2677	5.27176
CNKSR2	-2.0002	1.4008e-36	1.29788e-35	-1.36569	0.634509
SULT2A1	-1.99911	8.04911e-11	2.04717e-10	0.527994	2.5271
ZNF229	-1.99874	6.98571e-46	9.37513e-45	-1.04787	0.950865
DDR2	-1.99872	2.21742e-35	1.95562e-34	4.59582	6.59454
ASXL3	-1.99465	2.12621e-27	1.31497e-26	0.266422	2.26107
PLCE1	-1.99421	4.85473e-114	3.77271e-112	4.73989	6.7341
GLIPR2	-1.99388	8.13916e-89	3.48154e-87	4.22626	6.22014
PNOC	-1.99292	4.996e-33	3.98472e-32	-0.874206	1.11871
CLIP3	-1.99265	3.1778e-61	6.87581e-60	3.41456	5.40721
CLMP	-1.99244	3.7562e-42	4.37281e-41	3.55625	5.5487
PPP2R3A	-1.98735	5.55814e-76	1.76658e-74	2.922	4.90935
PDCD4	-1.98578	7.81122e-166	1.7567e-163	6.51789	8.50367
FMO5	-1.98359	1.22239e-58	2.42566e-57	4.14415	6.12774
GPIHBP1	-1.98294	2.35897e-30	1.68743e-29	-0.819731	1.16321
SV2B	-1.98103	4.37176e-30	3.09294e-29	-0.12271	1.85832
ADIPOQ	-1.98074	1.06239e-07	2.19624e-07	1.18017	3.16091
MEIS2	-1.97984	7.18681e-35	6.18758e-34	2.34373	4.32357
CRTAC1	-1.97739	4.05026e-21	1.85206e-20	-0.551679	1.42571
ABCC8	-1.97661	2.31242e-27	1.42538e-26	-1.39913	0.577474
AMOTL1	-1.97614	9.83706e-44	1.21676e-42	3.98821	5.96435
CYP2C18	-1.97291	2.0569e-28	1.34674e-27	1.55745	3.53036
IQCN	-1.97248	1.57182e-45	2.07567e-44	1.12765	3.10012
CES2	-1.97234	5.54905e-52	9.18222e-51	7.75629	9.72862
ARMCX1	-1.97183	2.675e-61	5.80483e-60	1.96071	3.93254
MS4A8	-1.97177	3.78038e-24	2.01047e-23	3.04369	5.01547
PRKAR2B	-1.97132	6.02425e-43	7.24032e-42	2.80755	4.77886
CALB2	-1.97091	7.12411e-18	2.72113e-17	1.7917	3.76261
MZB1	-1.96512	1.65381e-25	9.32656e-25	3.79288	5.758
GNG13	-1.96512	1.0731e-19	4.54827e-19	-1.38946	0.57566
TENT5C	-1.9632	6.42943e-53	1.0944e-51	4.6703	6.6335
KLB	-1.96319	3.17412e-42	3.70973e-41	-0.24848	1.71471
MAOA	-1.96308	2.30211e-59	4.71313e-58	6.92627	8.88935
MAPK10	-1.96303	1.91406e-49	2.87846e-48	0.834801	2.79783
SYNGR1	-1.96193	4.58589e-33	3.66156e-32	1.81079	3.77271
IGLL5	-1.96169	1.56765e-18	6.21163e-18	5.44318	7.40487
PAPSS2	-1.96059	2.35631e-74	7.22619e-73	6.44339	8.40398
PDE3A	-1.95899	1.60145e-35	1.42434e-34	4.52573	6.48472
PRKACB	-1.95842	5.47512e-53	9.36259e-52	5.60889	7.56731
NPY1R	-1.95754	3.07655e-20	1.34745e-19	0.828134	2.78568
ITGA7	-1.95253	7.23292e-59	1.44688e-57	3.86244	5.81496
TMIGD3	-1.95156	3.37137e-51	5.39237e-50	1.22025	3.17181
ZNF575	-1.95075	2.29358e-121	2.10146e-119	1.80343	3.75418
GALNT17	-1.94733	5.84976e-37	5.51639e-36	0.610903	2.55823
ZNF835	-1.94613	2.5081e-48	3.63552e-47	-1.54427	0.401867
LGALS9B	-1.94613	2.08506e-21	9.68656e-21	1.64717	3.59331
SUGCT	-1.9448	2.58274e-55	4.72696e-54	1.45399	3.39879
CYP2D6	-1.94345	3.86741e-31	2.85592e-30	1.14012	3.08358
IGFBP6	-1.94331	8.48763e-38	8.23949e-37	3.33249	5.2758
RASD2	-1.94201	3.81598e-37	3.62152e-36	3.25538	5.1974
UBE2QL1	-1.94073	3.20294e-33	2.57258e-32	0.239636	2.18037
PDE5A	-1.94058	4.65957e-56	8.72157e-55	4.45578	6.39636
CALD1	-1.93786	8.46253e-41	9.39487e-40	7.61116	9.54902
TRARG1	-1.93735	9.99598e-10	2.36522e-09	-0.530611	1.40673
VIPR2	-1.93551	5.78267e-35	4.99315e-34	-0.442799	1.49271
KANK2	-1.93155	1.12197e-93	5.37208e-92	5.83441	7.76596
CPNE5	-1.93114	1.13177e-62	2.52995e-61	2.55547	4.48661
FRMD3	-1.93088	2.85091e-38	2.81357e-37	2.85936	4.79025
CACNA1H	-1.92967	1.30854e-42	1.55133e-41	4.35585	6.28553
SEMA3G	-1.92935	3.08945e-46	4.2109e-45	2.50922	4.43857
SVOPL	-1.92849	7.61431e-16	2.59934e-15	-0.9607	0.967792
CHRM4	-1.92683	2.16622e-29	1.48789e-28	-1.75144	0.175397
SLIT2	-1.92627	1.47135e-25	8.32286e-25	2.49423	4.4205
FSIP2	-1.92568	8.37349e-18	3.17953e-17	2.35035	4.27603
SLC37A2	-1.9237	1.33558e-28	8.81069e-28	3.38541	5.30911
HBA2	-1.92226	1.61926e-24	8.75581e-24	2.04584	3.96809
PLPP1	-1.92187	1.35849e-162	2.84e-160	4.54991	6.47178
SLC36A1	-1.92145	2.65123e-156	4.79904e-154	4.65713	6.57858
MPPED2	-1.9213	2.14792e-34	1.80734e-33	-0.901089	1.02021
GFI1B	-1.91755	2.26226e-23	1.16431e-22	-1.23789	0.679657
POU2AF1	-1.91601	1.48619e-23	7.67822e-23	3.26249	5.1785
CTB-133G6.1	-1.91373	4.77003e-42	5.51414e-41	-1.36843	0.545304
SEZ6L	-1.91304	3.153e-17	1.16389e-16	-1.24349	0.669549
FLVCR2	-1.91293	4.60712e-66	1.13594e-64	2.56105	4.47397
RGS2	-1.91252	4.96628e-44	6.22589e-43	4.33995	6.25247
SNCA	-1.9103	1.78466e-30	1.28529e-29	0.727406	2.63771
SYNC	-1.9077	4.40656e-37	4.174e-36	0.912915	2.82061
C20orf194	-1.90769	4.35857e-48	6.26882e-47	2.4047	4.31239
MIER3	-1.90749	2.46701e-114	1.93745e-112	5.12421	7.03169
HHIP	-1.9071	4.53827e-29	3.06886e-28	1.98616	3.89326
PAX5	-1.90647	1.85195e-15	6.19528e-15	1.66178	3.56825
KIAA0513	-1.90604	5.94623e-73	1.74772e-71	3.92804	5.83408
FNBP1	-1.90495	5.53288e-93	2.60713e-91	5.07428	6.97923
FABP4	-1.899	3.05439e-10	7.49484e-10	2.30159	4.2006
DAAM2	-1.89866	8.91261e-67	2.24983e-65	3.00043	4.89909
PRKAA2	-1.89772	4.85238e-15	1.58538e-14	1.56773	3.46544
FAXC	-1.89529	1.07117e-27	6.73132e-27	0.821791	2.71709
TSPAN2	-1.89316	3.42921e-30	2.43773e-29	3.25948	5.15264
RCAN2	-1.89141	5.787e-71	1.61764e-69	3.00442	4.89583
NKX3-2	-1.89052	9.38808e-36	8.42487e-35	0.41706	2.30758
TPSB2	-1.88773	2.43516e-26	1.42528e-25	2.75684	4.64458
CDC14A	-1.88748	2.63551e-102	1.54011e-100	2.66782	4.5553
MYO1A	-1.88739	2.96545e-53	5.11221e-52	6.32133	8.20872
FAM189A1	-1.88532	4.10456e-17	1.50355e-16	2.14519	4.03052
CPA3	-1.88482	2.48326e-27	1.52562e-26	2.94893	4.83375
SCUBE1	-1.88426	1.5871e-40	1.73471e-39	1.71136	3.59563
TUB	-1.88325	7.46457e-35	6.42299e-34	0.931007	2.81426
CXCL13	-1.88309	7.34458e-18	2.80318e-17	2.63156	4.51465
ABHD3	-1.88221	1.76983e-94	8.66983e-93	5.0653	6.9475
ADRB2	-1.88148	3.12398e-43	3.79453e-42	-0.330274	1.5512
MEIS1	-1.88068	4.02761e-38	3.95121e-37	3.04568	4.92636
FERMT2	-1.88015	6.99586e-44	8.71868e-43	4.44536	6.32551
RMDN2	-1.88	4.12111e-94	1.9925e-92	2.35804	4.23803
BMP2	-1.87636	1.79929e-57	3.49566e-56	4.1409	6.01726
ABCD2	-1.87564	2.4917e-34	2.09187e-33	-0.818923	1.05672
ANKRD35	-1.87555	1.46053e-56	2.77931e-55	-0.0426189	1.83293
KCNG3	-1.87483	2.04459e-26	1.20237e-25	-1.7384	0.136425
SLC2A2	-1.87449	1.87812e-07	3.81145e-07	0.034657	1.90915
KCNQ5	-1.87145	8.20002e-21	3.68269e-20	-1.54841	0.32304
AQP7	-1.87115	2.81563e-39	2.90024e-38	1.58438	3.45553
SELENBP1	-1.86937	2.79642e-30	1.99362e-29	8.39601	10.2654
KLRB1	-1.86783	1.39006e-44	1.77409e-43	1.30413	3.17196
ARHGEF26	-1.86562	1.79239e-54	3.20923e-53	2.42386	4.28947
KLF9	-1.86553	6.66906e-56	1.24358e-54	4.56616	6.43169
PALM	-1.86406	1.18561e-36	1.10541e-35	2.83358	4.69764
GPRASP1	-1.86295	2.32699e-44	2.95209e-43	1.93402	3.79697
ANKRD33B	-1.86193	1.26714e-42	1.50345e-41	0.669522	2.53145
RETSAT	-1.86144	3.87955e-158	7.38258e-156	6.79374	8.65519
PLIN1	-1.86026	7.63533e-13	2.19337e-12	1.46574	3.326
SLC28A2	-1.85688	3.91969e-11	1.01731e-10	3.28488	5.14176
GSN	-1.85672	3.50192e-69	9.41649e-68	8.41802	10.2747
ZDHHC15	-1.85428	4.27169e-35	3.71439e-34	-1.01562	0.83866
BMP6	-1.85294	1.6089e-37	1.54669e-36	0.998048	2.85098
MGP	-1.85187	5.27088e-26	3.04301e-25	5.85129	7.70317
ALKAL2	-1.85183	2.47683e-29	1.69574e-28	-0.555868	1.29596
KIR2DL4	-1.85095	4.16597e-23	2.12202e-22	-1.26201	0.588935
SGCE	-1.84918	2.51911e-50	3.90304e-49	2.68906	4.53824
PTH1R	-1.84679	1.14683e-31	8.63646e-31	-0.766374	1.08041
DCN	-1.84597	1.54464e-34	1.30862e-33	7.58133	9.42731
TDP2	-1.84494	6.67586e-99	3.56438e-97	6.56562	8.41056
SCN4A	-1.84382	1.4087e-27	8.80765e-27	-1.68136	0.162461
KLK15	-1.84256	6.49198e-22	3.1034e-21	0.465847	2.30841
SYPL2	-1.84117	2.65571e-36	2.42279e-35	-0.820729	1.02045
DEFB1	-1.84002	2.23339e-19	9.29357e-19	1.80399	3.64401
STON1	-1.83878	5.07779e-34	4.20824e-33	2.45057	4.28935
CLECL1	-1.83827	2.78333e-42	3.26069e-41	-1.75182	0.0864531
LRRN4CL	-1.83572	1.52316e-49	2.29526e-48	1.36317	3.19889
CD27	-1.83472	2.40471e-36	2.1992e-35	1.72994	3.56466
PAQR5	-1.83343	1.44526e-59	2.97531e-58	4.32106	6.15448
CD48	-1.83189	3.32092e-40	3.56933e-39	3.03197	4.86386
RPL10L	-1.83146	2.71007e-28	1.75811e-27	-1.5714	0.260066
PLAAT5	-1.83122	9.08736e-16	3.09083e-15	-0.424279	1.40695
XPNPEP2	-1.83092	1.10153e-14	3.53133e-14	4.19021	6.02113
SCN3B	-1.82995	3.34969e-26	1.95285e-25	-0.416644	1.41331
HIGD1A	-1.82941	1.25504e-95	6.20952e-94	5.86754	7.69695
ITGA8	-1.82482	1.34807e-60	2.85035e-59	2.17723	4.00205
ETFDH	-1.82388	5.52148e-150	8.9082e-148	4.23829	6.06217
EIF4E3	-1.82319	1.68941e-66	4.21443e-65	4.429	6.2522
LGALS4	-1.82092	1.37737e-64	3.25029e-63	10.2302	12.0512
CBX7	-1.82079	7.44319e-101	4.21677e-99	4.21372	6.03452
ROR1	-1.82041	1.1405e-28	7.55397e-28	1.52158	3.34199
SPINK5	-1.81969	5.76765e-25	3.18724e-24	2.45437	4.27406
C10orf99	-1.819	6.8357e-21	3.08771e-20	6.35166	8.17066
FAM13C	-1.81726	1.81927e-45	2.39393e-44	0.465412	2.28267
ZEB1	-1.81595	3.6387e-39	3.72477e-38	4.08946	5.90541
BARX2	-1.81593	3.48184e-21	1.59706e-20	2.77928	4.59521
TMEM108	-1.81454	5.07701e-51	8.08563e-50	-0.814375	1.00017
TMEM238L	-1.81432	9.27649e-55	1.67101e-53	4.42917	6.24348
STAC	-1.81292	5.21757e-23	2.64767e-22	-0.509521	1.30339
PLCG2	-1.8117	5.18944e-50	7.93274e-49	3.37392	5.18563
ASAP3	-1.81138	3.10073e-77	1.02276e-75	3.62815	5.43954
DIRAS1	-1.81043	8.85045e-25	4.84214e-24	-0.151519	1.65891
GRIA3	-1.81021	4.49486e-26	2.60513e-25	-1.53947	0.270737
AKAP12	-1.81004	1.08229e-24	5.90168e-24	4.79121	6.60124
DLG2	-1.80961	2.02677e-37	1.93961e-36	-0.0780238	1.73158
CDKL2	-1.80948	3.46851e-36	3.14881e-35	-1.04449	0.764986
KIRREL3	-1.80836	2.94223e-27	1.80461e-26	-0.719222	1.08913
P3H2	-1.80156	6.77923e-32	5.16551e-31	3.67071	5.47227
C2orf74	-1.80045	4.90738e-46	6.6339e-45	-1.69484	0.105602
STBD1	-1.79988	9.37129e-114	7.24469e-112	1.80043	3.60031
IL16	-1.79892	2.28916e-48	3.33117e-47	3.00346	4.80239
SLC1A1	-1.79806	2.54591e-38	2.52431e-37	4.22118	6.01925
ITPRID1	-1.79417	1.96727e-19	8.21154e-19	-1.55401	0.240161
NR3C1	-1.79375	9.25227e-44	1.1473e-42	3.88163	5.67538
OR51E2	-1.79367	5.6609e-27	3.42399e-26	0.427281	2.22095
CCDC80	-1.7925	9.95958e-23	4.96935e-22	5.624	7.4165
BEX4	-1.79179	8.94137e-33	7.05565e-32	3.01052	4.80231
KCNK2	-1.78934	1.13166e-18	4.52389e-18	-1.65738	0.131968
ACACB	-1.78782	8.14932e-79	2.77432e-77	4.32267	6.11049
KLHL34	-1.78698	1.10844e-16	3.9578e-16	-0.596547	1.19044
SHE	-1.78679	6.35633e-52	1.04714e-50	1.70067	3.48746
UGDH	-1.7863	2.0483e-102	1.2017e-100	6.15721	7.94351
NGFR	-1.78486	2.06876e-19	8.62302e-19	1.63419	3.41906
MATN2	-1.78209	2.4581e-35	2.16019e-34	5.32337	7.10547
LRRC55	-1.78171	1.58737e-32	1.23811e-31	-1.10743	0.674279
DTNA	-1.7806	3.28074e-22	1.59211e-21	2.18621	3.9668
TMTC1	-1.78056	3.29762e-35	2.886e-34	2.82626	4.60682
FMO2	-1.77741	4.02923e-15	1.32226e-14	0.136434	1.91385
APPL2	-1.77617	1.34277e-182	4.63507e-180	5.85189	7.62805
MICU3	-1.77416	6.92981e-29	4.64795e-28	-0.383839	1.39032
COLEC12	-1.77404	1.42101e-24	7.71189e-24	2.78781	4.56185
SMIM14	-1.77373	2.72452e-76	8.75325e-75	6.06986	7.84359
TLR7	-1.7734	1.15509e-32	9.0762e-32	0.996634	2.77003
NDN	-1.77337	1.4004e-49	2.11887e-48	3.19731	4.97067
MIXL1	-1.77111	2.14976e-30	1.54224e-29	-1.67477	0.0963461
EMP1	-1.76849	2.30582e-47	3.25027e-46	6.89739	8.66588
UCN3	-1.76825	3.10916e-13	9.14571e-13	0.45834	2.22659
PPARGC1A	-1.76794	3.65087e-31	2.70409e-30	3.69447	5.46241
PIK3CG	-1.76733	1.34311e-32	1.05146e-31	1.64896	3.41628
GPA33	-1.76697	1.2163e-42	1.44429e-41	7.99289	9.75986
SLAMF7	-1.7658	2.45421e-27	1.50902e-26	3.85485	5.62065
CLDN5	-1.7652	5.25012e-31	3.85589e-30	3.15985	4.92505
ATP8A2	-1.76414	4.74517e-45	6.14595e-44	-0.664037	1.10011
LRRC66	-1.76308	2.05707e-44	2.6119e-43	2.82774	4.59082
GRIN3A	-1.76222	2.9534e-44	3.7245e-43	0.0627125	1.82493
FAXDC2	-1.76018	4.90118e-38	4.78607e-37	3.91043	5.6706
MAP1A	-1.75833	6.66853e-37	6.27256e-36	3.69553	5.45386
SSPN	-1.75771	4.2255e-41	4.73489e-40	3.35842	5.11613
TEF	-1.75623	2.55571e-106	1.64932e-104	4.15295	5.90919
SLC22A5	-1.75596	6.18726e-151	1.0092e-148	4.58593	6.3419
JAZF1	-1.75496	4.68013e-49	6.96064e-48	2.63016	4.38512
RTN1	-1.7549	3.7447e-34	3.12789e-33	1.46745	3.22235
LRRC4C	-1.75415	1.43082e-20	6.35287e-20	-1.3082	0.445946
NUDT10	-1.75365	1.62563e-25	9.17463e-25	-1.46562	0.288026
GAPT	-1.75317	8.53761e-29	5.69545e-28	-0.190518	1.56265
GIMAP7	-1.75279	4.21508e-52	7.0061e-51	2.26975	4.02254
ABCG8	-1.75075	3.08226e-13	9.07197e-13	-0.517351	1.2334
FUCA1	-1.74948	1.6678e-124	1.61798e-122	6.38573	8.13521
CYSLTR1	-1.74898	1.34015e-42	1.58754e-41	0.614496	2.36348
SMPD1	-1.74602	1.50682e-80	5.38934e-79	4.84864	6.59466
CAPN13	-1.74483	3.85148e-24	2.04681e-23	3.13535	4.88018
AOC1	-1.74428	4.62104e-46	6.26394e-45	7.87531	9.61959
PRICKLE2	-1.74382	6.46888e-40	6.8633e-39	2.61103	4.35485
IGF1	-1.74377	1.35873e-21	6.37612e-21	-0.211386	1.53238
TNFRSF13C	-1.7434	6.86252e-28	4.35859e-27	1.12194	2.86534
SUSD5	-1.7428	1.19777e-24	6.51703e-24	-0.257827	1.48497
OLFM1	-1.74043	2.49009e-29	1.70403e-28	2.34856	4.08899
SLC22A17	-1.73928	2.31415e-43	2.8294e-42	2.40244	4.14172
PER3	-1.73903	2.30812e-42	2.71684e-41	3.14867	4.8877
SNCG	-1.7382	1.50567e-23	7.77613e-23	1.31627	3.05447
RHBDL2	-1.7375	8.33877e-30	5.83281e-29	3.22897	4.96647
SVEP1	-1.73745	3.27213e-34	2.73778e-33	3.44241	5.17986
DIXDC1	-1.7357	3.22682e-73	9.57914e-72	3.83155	5.56726
CD1C	-1.73488	7.57665e-32	5.75244e-31	0.266176	2.00105
AR	-1.73383	5.26643e-20	2.27303e-19	1.05909	2.79292
CCR10	-1.73351	1.44848e-32	1.13156e-31	-0.527445	1.20606
NAT8B	-1.73349	1.84661e-12	5.20792e-12	0.304176	2.03767
EPM2A	-1.73292	2.97852e-106	1.91386e-104	1.91801	3.65093
PAK3	-1.73258	1.8039e-27	1.11984e-26	-1.08985	0.642733
FGF2	-1.73087	1.33894e-25	7.59124e-25	1.94142	3.67228
ABCG5	-1.72927	2.35915e-16	8.26649e-16	-0.100389	1.62888
B3GNT6	-1.7282	2.8216e-09	6.48814e-09	4.06321	5.79142
CDKL1	-1.72605	5.28954e-81	1.92433e-79	0.858637	2.58469
FAM124A	-1.72593	2.26373e-32	1.75827e-31	1.02415	2.75008
ZNF385B	-1.72591	7.90955e-17	2.84955e-16	-1.05451	0.671405
SMIM6	-1.72541	5.55364e-51	8.83522e-50	1.59977	3.32517
PPP1R16B	-1.72356	9.80062e-41	1.0856e-39	2.94251	4.66607
NPR1	-1.72232	4.46983e-44	5.613e-43	2.08102	3.80335
GYPC	-1.72227	2.70866e-46	3.71234e-45	3.12532	4.84759
JCAD	-1.72171	7.47892e-32	5.68115e-31	4.25922	5.98093
MEGF10	-1.72146	3.06387e-24	1.64e-23	-1.33807	0.38338
CITED2	-1.72102	1.92623e-116	1.58839e-114	4.74812	6.46914
HDAC9	-1.71956	3.35575e-29	2.28693e-28	2.24623	3.96579
ABCB1	-1.71864	2.02854e-21	9.43282e-21	5.35915	7.0778
GGT6	-1.71641	5.47912e-32	4.19209e-31	6.08506	7.80148
NR4A3	-1.71557	8.12968e-21	3.65553e-20	2.42194	4.13751
GLI3	-1.71516	1.07972e-23	5.61142e-23	2.31835	4.03351
TSPYL5	-1.71479	3.02078e-39	3.10508e-38	1.88597	3.60075
IRAG1	-1.7142	1.11546e-39	1.17092e-38	4.50478	6.21898
KCNK10	-1.71297	1.33214e-24	7.23487e-24	0.761554	2.47452
TPO	-1.71212	7.80865e-21	3.51757e-20	-0.544999	1.16712
TCN2	-1.71191	6.50731e-58	1.27762e-56	4.45543	6.16734
FCN1	-1.71169	4.79645e-19	1.95695e-18	1.63303	3.34472
PRND	-1.71108	2.77979e-15	9.20579e-15	-0.544723	1.16636
TPM1	-1.7101	1.18402e-80	4.26563e-79	8.37674	10.0868
MXD1	-1.70838	7.32515e-61	1.55993e-59	6.02976	7.73814
NAT8	-1.70832	3.09457e-10	7.58967e-10	-0.965139	0.743182
APOBR	-1.70726	3.76599e-34	3.1439e-33	5.65959	7.36685
KAT2B	-1.70579	6.3402e-59	1.2769e-57	3.52904	5.23483
BHMT2	-1.70456	3.73398e-17	1.37119e-16	0.196568	1.90112
MCOLN2	-1.70415	2.79709e-25	1.56256e-24	3.32649	5.03064
CORO6	-1.70332	1.33521e-37	1.28692e-36	-0.409442	1.29388
RCSD1	-1.70236	1.75641e-53	3.05633e-52	2.99387	4.69623
ZIK1	-1.70217	7.03342e-54	1.2384e-52	-0.213683	1.48848
CFP	-1.70186	6.2749e-41	6.99762e-40	0.986175	2.68803
SIGLEC1	-1.70078	1.55043e-25	8.7602e-25	2.97965	4.68043
AHNAK	-1.69955	7.22674e-50	1.09567e-48	8.91941	10.619
JPH3	-1.69716	6.54215e-21	2.95691e-20	-1.36634	0.330826
DOCK3	-1.697	3.91761e-29	2.65885e-28	-0.0587847	1.63822
KIT	-1.69655	8.16259e-26	4.66528e-25	3.12753	4.82408
CMBL	-1.69549	2.04515e-40	2.22389e-39	6.24808	7.94357
PTX3	-1.69389	4.2778e-28	2.7416e-27	-0.309904	1.38399
SLC25A23	-1.69208	5.33238e-111	3.87983e-109	6.17356	7.86564
DPP10	-1.69161	2.10189e-09	4.87626e-09	1.13838	2.82998
ANK3	-1.6898	1.35796e-82	5.10285e-81	4.4986	6.1884
BTLA	-1.68958	5.29359e-30	3.72913e-29	-0.606635	1.08294
SLC23A3	-1.68935	1.2621e-40	1.38971e-39	0.875557	2.5649
FADS6	-1.68662	8.6572e-10	2.05499e-09	0.239638	1.92626
ST8SIA1	-1.68604	1.72629e-34	1.46002e-33	0.750508	2.43655
PEX26	-1.68602	3.34388e-184	1.18174e-181	6.11119	7.79721
SERTAD4	-1.6838	1.88172e-25	1.05957e-24	2.12937	3.81318
DPYD	-1.68266	1.24492e-27	7.80338e-27	3.22887	4.91153
MYH15	-1.68022	7.01774e-36	6.32065e-35	0.50742	2.18764
PAMR1	-1.67887	9.60853e-54	1.68183e-52	2.38613	4.065
RASL12	-1.67842	8.1541e-49	1.19833e-47	2.75327	4.4317
NEFH	-1.67699	2.10813e-34	1.77487e-33	-0.732327	0.944661
STYK1	-1.67681	3.52417e-49	5.2678e-48	3.35362	5.03042
SYN2	-1.67539	5.9087e-20	2.54285e-19	-0.184841	1.49055
ZZEF1	-1.67533	6.83047e-102	3.92964e-100	6.07761	7.75294
CRYBA2	-1.67188	2.12064e-13	6.3029e-13	-0.837752	0.834123
FHL5	-1.67185	6.09664e-37	5.74555e-36	-0.156515	1.51534
NXPH3	-1.6695	5.11022e-18	1.96862e-17	1.71309	3.38259
C3orf85	-1.66832	1.6126e-18	6.3812e-18	1.787	3.45532
PAG1	-1.66655	5.73142e-49	8.49017e-48	4.86005	6.5266
FMO1	-1.66533	6.47283e-21	2.92648e-20	-0.0456758	1.61965
ENDOD1	-1.66389	4.55113e-125	4.48382e-123	5.68374	7.34763
P2RY8	-1.66349	2.63598e-42	3.0954e-41	1.04766	2.71115
NAT2	-1.66275	2.23122e-26	1.30798e-25	2.41487	4.07761
RTL5	-1.66108	8.38306e-36	7.5412e-35	1.24928	2.91036
SLC2A13	-1.66022	1.37366e-64	3.24668e-63	3.79637	5.45658
FMO4	-1.65924	3.6585e-68	9.52686e-67	1.78026	3.4395
TMEM200B	-1.6581	1.13744e-32	8.94705e-32	1.34976	3.00786
PDE1A	-1.6574	1.52108e-33	1.23984e-32	1.71241	3.36981
WNT9A	-1.6569	3.81301e-27	2.32716e-26	1.26947	2.92637
ARRDC4	-1.65573	5.71706e-64	1.32591e-62	4.84578	6.5015
PALLD	-1.65467	2.3459e-50	3.64609e-49	6.90247	8.55714
CD180	-1.65358	2.19405e-32	1.70593e-31	1.65233	3.30591
CCDC13	-1.65251	1.70696e-46	2.35469e-45	-1.34576	0.306753
FLT3	-1.65224	1.65094e-24	8.92383e-24	-0.871708	0.780535
CHRNA1	-1.65078	7.32802e-29	4.90838e-28	0.172652	1.82343
CASP7	-1.65054	1.02014e-107	6.79011e-106	6.05373	7.70427
C1QTNF2	-1.64953	2.37453e-53	4.11263e-52	0.334333	1.98386
MAF	-1.64882	3.88378e-42	4.51071e-41	4.27773	5.92655
SYP	-1.64872	2.50939e-28	1.63149e-27	1.8235	3.47222
ZNF677	-1.64837	3.8198e-35	3.33121e-34	0.600996	2.24937
BCL2	-1.64829	2.11388e-42	2.49018e-41	3.20265	4.85094
CD1D	-1.64816	2.37291e-48	3.44629e-47	1.37884	3.027
EPB41L4A	-1.64725	1.15865e-27	7.2749e-27	1.465	3.11224
PTPRR	-1.64652	1.07571e-21	5.0672e-21	3.54601	5.19253
RASGRP2	-1.64602	3.08658e-38	3.04008e-37	1.7854	3.43142
BNC2	-1.64589	8.13276e-20	3.46383e-19	2.48785	4.13374
GNA11	-1.64425	8.90118e-108	5.95136e-106	7.0291	8.67335
RNF180	-1.64337	1.57073e-25	8.87152e-25	0.363626	2.00699
PRRG3	-1.64239	8.33378e-25	4.56789e-24	-0.941257	0.701135
GIMAP1	-1.64083	3.91233e-50	5.99904e-49	1.69243	3.33326
SMTN	-1.6406	3.60591e-63	8.15893e-62	6.8851	8.5257
SLC8A1	-1.64053	1.19625e-39	1.2513e-38	3.30422	4.94475
ATP8B1	-1.64029	2.75136e-82	1.02096e-80	7.41989	9.06018
PIGR	-1.63472	4.35398e-12	1.20078e-11	11.6451	13.2799
CAMK2A	-1.63143	9.96013e-23	4.96935e-22	-1.193	0.43843
RAB27A	-1.63075	7.43885e-79	2.53827e-77	4.67979	6.31055
ADRA2A	-1.63025	4.40893e-20	1.91294e-19	3.84122	5.47147
PIGZ	-1.62975	8.73496e-35	7.48574e-34	5.04986	6.6796
PTGDR	-1.62819	7.65769e-10	1.82298e-09	1.98312	3.61132
FEZ1	-1.62582	4.1307e-47	5.78961e-46	2.21264	3.83845
MXI1	-1.62556	6.23766e-115	5.00463e-113	5.38258	7.00813
FOSB	-1.62554	9.06559e-14	2.75739e-13	5.25991	6.88546
C4orf19	-1.62359	4.80786e-69	1.28121e-67	4.12285	5.74644
LTK	-1.62281	2.6305e-16	9.20426e-16	2.70099	4.3238
CR1	-1.62081	4.95761e-17	1.80934e-16	0.999898	2.6207
SYNE3	-1.62077	9.16303e-46	1.2275e-44	2.61231	4.23307
ZNF471	-1.62012	1.11565e-21	5.24867e-21	0.682114	2.30224
PLEKHO1	-1.61991	2.89629e-50	4.46877e-49	4.59356	6.21347
FIGN	-1.61971	3.22846e-25	1.8015e-24	-0.372555	1.24716
FABP6	-1.6196	8.37257e-13	2.4005e-12	3.48353	5.10314
GRAMD2B	-1.61909	4.70459e-114	3.67528e-112	4.33564	5.95473
SH2D1B	-1.61851	1.93613e-26	1.13994e-25	-1.25177	0.366744
TBX10	-1.61632	4.08228e-14	1.26738e-13	2.0292	3.64552
C7orf31	-1.61618	3.01824e-56	5.67086e-55	2.35517	3.97135
TSPAN11	-1.61412	4.93963e-35	4.28515e-34	3.32626	4.94037
PACSIN1	-1.6137	7.9225e-29	5.29463e-28	-0.849957	0.76374
PDGFD	-1.61354	2.379e-42	2.79806e-41	2.47372	4.08726
OSBPL1A	-1.61119	2.62645e-45	3.4287e-44	4.27379	5.88498
SPART	-1.61065	4.23243e-33	3.38298e-32	3.18909	4.79974
ZNF781	-1.60819	1.22604e-37	1.18555e-36	-1.31942	0.28877
PRUNE2	-1.60651	4.88206e-22	2.3474e-21	5.65778	7.26429
ACAA2	-1.60473	1.11874e-64	2.65264e-63	6.86685	8.47159
SCARA3	-1.60369	7.10447e-28	4.50841e-27	3.11441	4.7181
IQGAP2	-1.60302	9.52285e-34	7.8309e-33	5.46211	7.06513
TMEM132B	-1.60178	1.92075e-22	9.4403e-22	-0.666904	0.934879
HSPA2	-1.60155	1.64475e-19	6.90609e-19	4.79249	6.39403
GAS7	-1.59955	2.19449e-34	1.84444e-33	4.21439	5.81394
FCMR	-1.59887	1.74076e-32	1.35633e-31	2.24239	3.84125
FBLN1	-1.59877	9.16585e-24	4.77699e-23	6.68025	8.27902
MPDZ	-1.59603	1.01235e-25	5.76828e-25	2.73948	4.33551
CNNM2	-1.59602	3.28999e-138	4.13841e-136	4.05822	5.65424
SYNPO	-1.59552	1.05225e-68	2.78405e-67	6.04073	7.63625
LANCL3	-1.59535	3.65636e-31	2.7068e-30	1.15094	2.74629
PLA2G2D	-1.59528	5.86153e-12	1.60462e-11	1.14292	2.73819
HSPB2	-1.5935	5.40271e-35	4.67867e-34	-1.01655	0.57695
CDON	-1.59306	2.63904e-38	2.61142e-37	2.29969	3.89276
PLSCR4	-1.59181	2.00687e-56	3.79949e-55	3.94764	5.53945
PID1	-1.59154	5.11113e-28	3.26299e-27	4.37899	5.97053
TPSAB1	-1.58861	3.01881e-19	1.24294e-18	2.83893	4.42755
SPPL2A	-1.58822	2.06921e-120	1.82817e-118	5.90877	7.49699
GPR34	-1.58801	1.89538e-25	1.06686e-24	2.02519	3.6132
MOCS1	-1.5872	4.62028e-45	5.99465e-44	3.22771	4.81491
APBB1	-1.58616	6.87631e-36	6.19703e-35	3.05839	4.64455
PLEKHG4B	-1.58475	3.67313e-14	1.14418e-13	-1.14417	0.440579
KCNIP3	-1.58319	1.19141e-26	7.08214e-26	0.371388	1.95457
STXBP5L	-1.58253	5.76328e-11	1.47975e-10	-1.08679	0.495734
INAFM2	-1.58103	1.43665e-73	4.32539e-72	2.44459	4.02561
ATP2A3	-1.57939	1.25322e-29	8.70045e-29	7.0647	8.64409
PRR33	-1.57888	3.7811e-28	2.42851e-27	-1.39912	0.179754
MS4A4A	-1.57793	5.11141e-25	2.83409e-24	2.75722	4.33515
KCNAB1	-1.57723	8.00159e-25	4.38905e-24	0.769074	2.34631
TMEM156	-1.57467	3.03175e-29	2.07089e-28	-0.259947	1.31472
CHRNB4	-1.57351	4.8809e-26	2.82335e-25	-1.29999	0.273515
C17orf78	-1.57316	1.56354e-06	2.97228e-06	0.733994	2.30715
PABPC5	-1.57223	2.12076e-30	1.52291e-29	-1.29588	0.276341
VSIR	-1.57213	1.54173e-65	3.74532e-64	5.28629	6.85841
ANKRD65	-1.5721	4.93362e-26	2.85162e-25	0.779732	2.35183
CNNM4	-1.57205	1.23637e-96	6.26327e-95	6.34963	7.92169
BOC	-1.57186	6.09286e-21	2.75889e-20	3.02634	4.5982
RBMS3	-1.57173	2.15672e-26	1.26581e-25	1.96277	3.5345
CHGB	-1.56994	1.93648e-07	3.92773e-07	2.57591	4.14585
NEUROD1	-1.56804	7.20811e-07	1.40536e-06	-0.276001	1.29204
PER1	-1.56688	8.33616e-43	9.94643e-42	4.61509	6.18197
VSIG4	-1.56641	4.41132e-20	1.91342e-19	3.52164	5.08804
COX7A1	-1.56546	1.01302e-34	8.65143e-34	2.11145	3.6769
MEF2C	-1.56431	2.99483e-38	2.95167e-37	3.53002	5.09433
GLTP	-1.56249	2.50682e-201	1.28306e-198	5.2386	6.80109
SGK2	-1.56078	1.5955e-28	1.05067e-27	4.66381	6.22459
JAM3	-1.56038	8.69024e-51	1.36786e-49	3.78457	5.34496
ZNF135	-1.55674	1.01095e-29	7.03823e-29	-0.0532789	1.50346
PCP4	-1.55656	1.68359e-08	3.68359e-08	1.94341	3.49997
ARHGEF37	-1.5556	5.58056e-57	1.07157e-55	3.6332	5.1888
PTPRN	-1.55501	1.01885e-15	3.45428e-15	0.866433	2.42144
SLC3A1	-1.55377	2.98508e-19	1.2294e-18	3.81327	5.36704
ITGB3	-1.55341	2.81221e-31	2.08917e-30	1.34678	2.90019
GPR37L1	-1.55239	3.13534e-40	3.37965e-39	1.26302	2.81542
BTK	-1.55231	2.37306e-30	1.69669e-29	1.92106	3.47337
ACTA2	-1.54969	1.48566e-26	8.79603e-26	7.60046	9.15015
ANGPT1	-1.54952	3.07956e-27	1.8865e-26	1.3937	2.94322
PLCD4	-1.54899	2.89182e-64	6.74895e-63	1.6024	3.1514
HMOX1	-1.54815	2.33153e-48	3.38951e-47	4.85265	6.4008
SLC22A4	-1.54794	6.9698e-45	8.97249e-44	1.49296	3.04089
BDKRB1	-1.54681	9.60284e-39	9.63725e-38	0.837448	2.38426
TTLL7	-1.54548	3.30582e-19	1.3581e-18	1.33036	2.87585
MICALCL	-1.54193	1.4258e-52	2.39944e-51	1.69013	3.23206
ETHE1	-1.53999	2.17912e-48	3.17416e-47	7.16363	8.70363
GIMAP8	-1.5395	4.29001e-42	4.97085e-41	2.68446	4.22395
DSC2	-1.5394	2.40278e-56	4.52595e-55	6.7515	8.29091
TGFB1I1	-1.53814	1.60143e-45	2.11289e-44	4.88873	6.42687
JAML	-1.53784	9.40267e-36	8.43286e-35	3.0701	4.60794
OPN3	-1.53641	2.85504e-66	7.07469e-65	2.84476	4.38117
FRMD1	-1.53613	5.78644e-17	2.10098e-16	3.46941	5.00553
TIFAB	-1.53453	1.61991e-22	7.98547e-22	-0.613621	0.920912
IGSF9	-1.53269	1.70961e-36	1.57809e-35	4.62785	6.16054
SYT5	-1.53246	1.20077e-15	4.04978e-15	-1.05868	0.473781
APOBEC3B	-1.53187	1.07501e-34	9.17037e-34	3.08868	4.62056
KCNT2	-1.53125	1.42713e-19	6.01276e-19	-1.18511	0.346137
LOXL4	-1.53021	1.5468e-19	6.50402e-19	1.2564	2.78661
PI15	-1.53014	3.22381e-12	8.97599e-12	1.94072	3.47086
SLC2A5	-1.53002	8.72103e-22	4.13566e-21	2.52455	4.05457
RAB6B	-1.52985	1.03154e-31	7.78403e-31	2.1231	3.65295
ZNF626	-1.52948	1.72318e-25	9.71038e-25	0.0524276	1.58191
PTGER4	-1.52896	4.83732e-49	7.18324e-48	4.66507	6.19403
TXNIP	-1.52701	4.28082e-44	5.38476e-43	8.76376	10.2908
SLC38A4	-1.52697	2.9878e-11	7.8146e-11	2.33918	3.86615
CX3CR1	-1.52655	5.74117e-28	3.6586e-27	0.0998425	1.62639
RSAD2	-1.52399	5.82595e-19	2.36852e-18	3.45324	4.97723
SIAE	-1.52274	3.51053e-63	7.95524e-62	6.52952	8.05226
PLCD3	-1.52229	2.36858e-45	3.10025e-44	6.7142	8.23648
PARM1	-1.5221	8.95735e-41	9.92935e-40	7.48387	9.00597
C1orf210	-1.52155	7.2666e-72	2.07819e-70	4.59245	6.11401
CYRIA	-1.5211	8.37253e-30	5.85367e-29	2.41142	3.93252
CCNJL	-1.51997	2.07792e-29	1.42988e-28	3.29953	4.8195
TTC22	-1.51992	1.94249e-66	4.83764e-65	5.0415	6.56142
PCDH7	-1.5192	1.90907e-21	8.88565e-21	3.35189	4.87109
TXLNB	-1.51865	1.10915e-24	6.04594e-24	-0.543433	0.975217
TLCD4	-1.51756	4.6663e-29	3.15257e-28	4.74523	6.2628
SLC41A2	-1.51674	9.76601e-45	1.25179e-43	4.24564	5.76237
ICAM3	-1.51485	1.06016e-23	5.51173e-23	0.72917	2.24402
TCF7L1	-1.51378	3.76276e-61	8.0943e-60	2.54962	4.06341
CCDC136	-1.51364	7.55402e-23	3.79825e-22	1.18952	2.70316
GPR27	-1.51237	5.07109e-13	1.47415e-12	-0.493277	1.01909
PDZRN3	-1.51223	8.05424e-31	5.87177e-30	4.02795	5.54018
OTUD7A	-1.51182	1.5666e-33	1.27624e-32	0.962213	2.47403
TOX	-1.51045	5.2818e-19	2.15201e-18	3.33183	4.84229
ACSM5	-1.5096	5.2515e-10	1.2656e-09	-1.00787	0.501731
TESPA1	-1.50908	2.9258e-28	1.8898e-27	0.487329	1.99641
RIOK3	-1.50903	2.46342e-78	8.32906e-77	6.16627	7.6753
INSYN1	-1.50584	3.6543e-24	1.94621e-23	0.0117378	1.51758
AKR1C2	-1.50583	2.45393e-18	9.62316e-18	1.8824	3.38824
SRL	-1.5056	5.34816e-25	2.96204e-24	-0.532002	0.973596
ACVRL1	-1.50546	2.96897e-46	4.06161e-45	6.04384	7.5493
SRI	-1.50469	7.06346e-66	1.73008e-64	7.45645	8.96114
VIPR1	-1.50242	9.63661e-35	8.24416e-34	5.28356	6.78598
PTGIS	-1.50223	5.35155e-13	1.55143e-12	3.36775	4.86998
PXMP2	-1.50172	3.80323e-79	1.31282e-77	3.95201	5.45374
UST	-1.49744	1.23173e-16	4.38747e-16	1.63091	3.12835
BACH2	-1.49571	7.08949e-18	2.7093e-17	0.762459	2.25817
CNGA1	-1.49533	7.9575e-23	3.99301e-22	1.73058	3.2259
L1CAM	-1.49503	1.11469e-09	2.62917e-09	3.9298	5.42483
ITPR1	-1.49392	1.46888e-37	1.41392e-36	3.70177	5.19569
NXPE2	-1.49335	6.4105e-14	1.96796e-13	1.52814	3.02148
ANKRD40CL	-1.49282	9.06501e-29	6.03643e-28	3.61033	5.10315
IKZF1	-1.49218	2.6116e-24	1.40145e-23	3.15893	4.65111
COL14A1	-1.48826	1.21337e-20	5.40682e-20	5.30715	6.79541
NBPF1	-1.48802	7.96101e-73	2.32609e-71	3.62701	5.11503
PLPP3	-1.4878	2.74577e-86	1.1105e-84	5.01848	6.50628
BANK1	-1.4877	1.23049e-22	6.10433e-22	1.58402	3.07173
GZMA	-1.48712	3.04402e-18	1.18745e-17	2.57747	4.06459
GNAI1	-1.48685	2.45218e-36	2.24124e-35	3.68957	5.17642
POU2F2	-1.48596	3.07631e-29	2.09938e-28	2.22993	3.71588
GIMAP6	-1.48549	1.64174e-37	1.57724e-36	3.37032	4.85581
GSTM2	-1.48533	2.20843e-40	2.39793e-39	1.9937	3.47903
TRIM58	-1.48481	5.67619e-11	1.45966e-10	0.29316	1.77797
HOXB13	-1.48467	3.73562e-11	9.70896e-11	5.26682	6.75149
PDE1C	-1.48388	1.6665e-30	1.20194e-29	0.864251	2.34813
RAB37	-1.48335	2.04987e-31	1.53127e-30	2.23568	3.71904
RAB39B	-1.48302	3.76097e-24	2.00086e-23	-0.987326	0.495696
ZNF671	-1.48153	6.79411e-36	6.12667e-35	0.762561	2.24409
CAPN9	-1.48008	7.25063e-12	1.97361e-11	3.33424	4.81432
STK32B	-1.48007	1.09252e-28	7.2459e-28	-0.142903	1.33717
BMERB1	-1.47784	1.35369e-34	1.14881e-33	2.84563	4.32347
ELOVL4	-1.47641	4.781e-28	3.05618e-27	-0.476663	0.999748
PCDH9	-1.47568	1.881e-10	4.67822e-10	0.23115	1.70683
SPON1	-1.47553	2.09834e-14	6.62112e-14	5.54345	7.01898
KLHDC8B	-1.47545	1.82094e-45	2.394e-44	3.13482	4.61027
RIMKLA	-1.47472	4.31618e-43	5.21703e-42	3.58891	5.06362
LRRC31	-1.47334	5.24535e-27	3.18172e-26	3.73864	5.21198
SOX15	-1.47215	9.67753e-31	7.03446e-30	-0.430767	1.04138
TRIM36	-1.47167	3.77543e-31	2.79077e-30	3.01666	4.48833
WFDC1	-1.47093	2.28586e-31	1.70498e-30	3.40352	4.87444
FAM107B	-1.47061	2.24404e-40	2.43481e-39	5.50937	6.97998
SQOR	-1.47032	2.24941e-61	4.88844e-60	6.47366	7.94398
PTPN21	-1.46904	4.48405e-97	2.28717e-95	3.98164	5.45068
COL28A1	-1.46767	4.3204e-16	1.49342e-15	1.87306	3.34073
GPR17	-1.46566	6.90934e-16	2.36684e-15	-0.691368	0.774296
OLFML2A	-1.46539	2.89177e-43	3.51824e-42	4.09672	5.56211
DDX60	-1.46216	3.86648e-29	2.62535e-28	5.12989	6.59204
ADD2	-1.46204	7.26029e-13	2.08684e-12	-0.294496	1.16755
RELL1	-1.46133	4.059e-34	3.37901e-33	2.0104	3.47173
TNFSF10	-1.46116	6.76125e-60	1.41149e-58	6.08297	7.54413
P2RY10	-1.46042	3.97265e-20	1.7287e-19	0.22282	1.68324
SLC25A20	-1.46032	3.17305e-79	1.10041e-77	4.42856	5.88888
SYNE1	-1.46015	6.18973e-23	3.12497e-22	4.25382	5.71398
LEP	-1.45943	1.13964e-06	2.18521e-06	-0.867669	0.591757
KLHL6	-1.45879	1.04005e-21	4.907e-21	2.59772	4.05651
MOB3B	-1.45787	2.92624e-66	7.23903e-65	4.98631	6.44418
TIMD4	-1.45722	1.30608e-13	3.93336e-13	-1.14645	0.310764
ACOX1	-1.45709	2.26242e-92	1.04289e-90	6.72239	8.17948
NHSL2	-1.45656	3.1949e-16	1.11319e-15	-0.575056	0.881508
MEI1	-1.4542	6.03274e-26	3.47204e-25	1.41897	2.87318
ACE	-1.45375	4.98968e-32	3.82551e-31	5.1652	6.61895
PINK1	-1.45315	1.43466e-73	4.32539e-72	4.54233	5.99548
ENPP2	-1.45265	1.97628e-25	1.11029e-24	4.106	5.55865
FXYD3	-1.44935	1.83761e-28	1.20742e-27	9.06245	10.5118
FCRL5	-1.44903	6.22758e-12	1.70169e-11	2.01311	3.46213
SGSM1	-1.44784	5.54035e-22	2.65704e-21	1.54724	2.99508
DSEL	-1.44672	9.96185e-22	4.70604e-21	0.725381	2.17211
KL	-1.44513	1.1581e-14	3.70948e-14	0.665571	2.1107
CNRIP1	-1.44478	2.96421e-40	3.19751e-39	2.14779	3.59258
CCL15	-1.44392	1.60349e-35	1.42519e-34	2.35473	3.79865
FOXF1	-1.44246	3.38367e-36	3.07367e-35	4.06877	5.51123
TMEM25	-1.4398	1.17196e-24	6.38363e-24	2.10138	3.54118
EPHX2	-1.43859	2.16386e-33	1.74935e-32	5.49049	6.92908
SLC20A1	-1.43814	3.47653e-80	1.23155e-78	5.97595	7.41408
IP6K3	-1.43696	2.10815e-19	8.77983e-19	-0.933309	0.503653
RHOU	-1.43647	3.19324e-57	6.16349e-56	5.05623	6.4927
RNF125	-1.43597	1.87172e-27	1.16145e-26	3.22856	4.66453
TSPAN18	-1.43325	1.70268e-23	8.78752e-23	3.80219	5.23544
EFEMP1	-1.43314	4.85042e-19	1.97842e-18	4.96856	6.4017
B3GALT4	-1.43227	3.10243e-53	5.34216e-52	3.45935	4.89162
SLC22A23	-1.4305	6.68777e-54	1.18034e-52	5.26354	6.69405
DNAJC28	-1.42955	5.43399e-48	7.7854e-47	-0.575596	0.853951
GSTM1	-1.42475	7.1491e-08	1.49604e-07	2.29733	3.72208
TNFAIP8L3	-1.42428	1.04418e-21	4.92336e-21	1.80933	3.23361
MS4A6A	-1.42338	1.48261e-25	8.38337e-25	4.28643	5.70981
KCTD12	-1.42333	2.21556e-21	1.02639e-20	5.81065	7.23398
CLIC2	-1.42253	2.31019e-28	1.50594e-27	2.46447	3.887
ABCA10	-1.42127	2.84517e-18	1.11192e-17	0.252545	1.67381
NCF1	-1.42051	1.72638e-21	8.05809e-21	1.06619	2.4867
ADCY9	-1.41907	1.13389e-69	3.08247e-68	4.66675	6.08582
ENOX1	-1.41796	1.62406e-26	9.58488e-26	0.485535	1.90349
EBF1	-1.41739	5.76768e-26	3.32336e-25	1.65036	3.06775
STAB1	-1.41729	4.05262e-29	2.74797e-28	5.52654	6.94382
PRDX6	-1.41689	8.84463e-112	6.49905e-110	7.56246	8.97936
ST6GALNAC1	-1.41607	2.62371e-15	8.7103e-15	7.11798	8.53406
NUDT11	-1.41577	1.84202e-20	8.13239e-20	-0.433129	0.982646
NPAS3	-1.41548	4.52592e-14	1.40276e-13	-0.935602	0.479876
LSP1	-1.41547	4.36064e-31	3.21695e-30	4.98462	6.40009
GZMM	-1.41494	6.56435e-19	2.65634e-18	0.0845133	1.49946
GALNT12	-1.41422	3.0268e-49	4.52891e-48	5.49209	6.90631
SLC44A4	-1.41405	7.53531e-40	7.97196e-39	8.22141	9.63546
NAT1	-1.41367	9.20088e-38	8.92023e-37	3.32981	4.74348
THEMIS	-1.41274	5.71454e-19	2.3245e-18	0.311485	1.72422
TLCD2	-1.41241	7.89934e-49	1.16319e-47	4.19158	5.60398
ADGRD1	-1.41107	1.8793e-16	6.61949e-16	1.81114	3.22221
EVI2B	-1.41105	1.8503e-20	8.16653e-20	3.02748	4.43853
TASL	-1.41075	3.55827e-25	1.98256e-24	0.34235	1.7531
TENM1	-1.41049	1.48728e-09	3.48362e-09	-1.1428	0.267686
CAMK4	-1.40963	6.39617e-26	3.67551e-25	1.29566	2.70529
HACD4	-1.40877	1.27385e-28	8.41839e-28	2.51608	3.92484
B3GNT8	-1.40775	1.21625e-31	9.14994e-31	4.58311	5.99086
MAP2	-1.40761	1.66905e-14	5.29806e-14	0.933436	2.34105
ADGRG7	-1.40694	1.95329e-10	4.85071e-10	3.14706	4.554
GPD1L	-1.40496	5.94408e-90	2.59494e-88	5.81557	7.22054
TUSC3	-1.40469	1.44299e-25	8.16558e-25	2.77366	4.17835
RECK	-1.40382	1.16294e-39	1.21817e-38	2.5162	3.92003
NEURL1B	-1.4021	3.90365e-53	6.70623e-52	5.84394	7.24604
PITPNM3	-1.40207	5.54304e-28	3.53569e-27	3.94347	5.34554
SMIM10	-1.40118	7.81064e-23	3.92064e-22	1.06238	2.46356
TMEM47	-1.39946	2.47442e-21	1.14168e-20	3.77818	5.17764
MEOX1	-1.39901	1.68135e-20	7.43631e-20	1.00787	2.40688
REEP1	-1.39825	3.67095e-11	9.54253e-11	3.08603	4.48428
GJC1	-1.39744	2.11948e-24	1.14108e-23	2.56954	3.96699
CPAMD8	-1.39643	6.71343e-29	4.50689e-28	0.520707	1.91714
FAM110B	-1.39634	8.12444e-23	4.07402e-22	0.857512	2.25386
PLS1	-1.39604	1.70973e-56	3.24522e-55	7.56421	8.96025
LIMA1	-1.39574	2.76692e-48	3.99507e-47	7.31445	8.71018
RETREG1	-1.39554	1.83624e-29	1.26651e-28	4.9443	6.33983
PGM1	-1.39473	7.96937e-52	1.30707e-50	6.14308	7.53781
CMKLR1	-1.39341	5.01653e-24	2.65361e-23	3.02491	4.41832
VWA5A	-1.39337	1.49605e-33	1.2201e-32	5.29479	6.68816
CD200R1	-1.39024	3.49595e-18	1.35768e-17	0.131482	1.52173
ACKR4	-1.39019	2.6566e-13	7.84716e-13	-0.322188	1.06801
FKBP1B	-1.39002	8.40417e-19	3.376e-18	1.0711	2.46112
NTSR1	-1.38984	6.02976e-07	1.18198e-06	1.88495	3.27479
PAQR8	-1.38946	6.59194e-39	6.67878e-38	6.44587	7.83533
AKAP5	-1.38869	1.97605e-22	9.69923e-22	2.54015	3.92884
CPT2	-1.38727	9.84212e-100	5.43073e-98	5.08088	6.46816
CKB	-1.38691	2.27614e-11	5.99977e-11	9.33278	10.7197
RGS18	-1.38619	5.73611e-20	2.47e-19	0.30857	1.69476
RHOF	-1.38559	2.48667e-21	1.14662e-20	2.56378	3.94937
CHI3L2	-1.38484	8.17255e-14	2.4924e-13	0.416216	1.80105
LEPR	-1.38421	4.29589e-26	2.4937e-25	2.68754	4.07175
ZNF667	-1.38363	3.36689e-24	1.79895e-23	-0.696888	0.68674
MS4A7	-1.38354	3.82662e-19	1.56729e-18	3.41472	4.79826
VWA3B	-1.38283	3.46217e-19	1.42116e-18	-0.474253	0.908579
RIMS3	-1.38224	1.17165e-19	4.96029e-19	2.81537	4.19761
DZIP1	-1.38152	2.81638e-28	1.82309e-27	2.10702	3.48854
BCAR3	-1.3815	2.65547e-63	6.02678e-62	4.22679	5.60828
C3orf70	-1.38074	6.07312e-25	3.3523e-24	3.40719	4.78793
FGF7	-1.37991	1.4124e-12	4.00005e-12	2.60411	3.98402
PJA2	-1.37983	7.69985e-67	1.96036e-65	6.11961	7.49944
CP	-1.37943	6.17364e-07	1.20987e-06	2.6971	4.07654
CCNYL1	-1.37895	1.29807e-92	6.02101e-91	4.52004	5.89899
FBXL7	-1.37863	1.52408e-28	1.00497e-27	2.4262	3.80483
TST	-1.37774	9.9852e-41	1.10522e-39	7.35084	8.72859
TTC28	-1.37749	2.30601e-30	1.65114e-29	3.14519	4.52268
ADA2	-1.37666	7.89017e-22	3.75004e-21	4.81331	6.18997
VILL	-1.37665	1.56359e-30	1.12936e-29	6.09709	7.47374
CD37	-1.37629	4.01287e-21	1.83553e-20	3.36241	4.7387
RADIL	-1.37592	1.06848e-13	3.23532e-13	-0.21833	1.15759
NDRG2	-1.37552	5.69674e-54	1.01024e-52	6.21369	7.58921
ECI2	-1.37388	3.47846e-35	3.03889e-34	4.75076	6.12464
SAMD9	-1.37326	1.34075e-20	5.96009e-20	4.41377	5.78703
TMEM61	-1.37301	1.12166e-12	3.19432e-12	0.648209	2.02122
MGLL	-1.37269	3.13538e-55	5.73133e-54	7.39884	8.77153
GCOM1	-1.37259	1.293e-30	9.34828e-30	-0.103096	1.26949
PRKN	-1.37238	2.61574e-26	1.52916e-25	0.85823	2.23061
PHYHD1	-1.37015	4.52247e-19	1.84719e-18	1.07027	2.44042
CAVIN1	-1.37002	2.02598e-28	1.32708e-27	6.94415	8.31417
TCEA3	-1.36845	4.65677e-27	2.83397e-26	5.86531	7.23377
MAP1B	-1.36829	2.00861e-18	7.91029e-18	3.95127	5.31956
CLC	-1.36824	1.03795e-06	1.99796e-06	0.993488	2.36173
NRG1	-1.36802	4.37528e-15	1.43297e-14	1.44487	2.81289
ZBTB7B	-1.36754	5.44813e-71	1.52578e-69	6.4117	7.77924
CSPG4	-1.36692	7.85366e-25	4.30949e-24	4.51443	5.88135
LRRC7	-1.36669	1.13554e-23	5.8892e-23	-0.923278	0.443417
SMIM32	-1.36637	6.11178e-10	1.46768e-09	2.35358	3.71994
PBX1	-1.36595	3.07584e-30	2.18757e-29	5.43697	6.80292
AGR3	-1.36583	1.67562e-11	4.45309e-11	5.26793	6.63376
PLA2G10	-1.36497	1.16923e-18	4.67032e-18	1.82673	3.1917
RIPOR2	-1.36491	5.9176e-20	2.54594e-19	2.29316	3.65807
RUNX1T1	-1.36423	2.38756e-16	8.36208e-16	1.85064	3.21487
SMIM10L2B	-1.36405	8.42145e-31	6.13344e-30	-0.801224	0.562831
PDE4D	-1.36224	4.98351e-29	3.36228e-28	4.1247	5.48694
IL10RA	-1.36182	4.79041e-24	2.53581e-23	3.89083	5.25264
AMN	-1.36111	2.87163e-17	1.06188e-16	5.8581	7.21921
PMP22	-1.36071	8.06577e-29	5.38552e-28	5.56828	6.92899
TSHZ3	-1.35947	1.04988e-25	5.97749e-25	2.57946	3.93893
CHP1	-1.35945	9.46673e-76	2.98968e-74	7.29179	8.65124
PTGDS	-1.35802	3.72733e-15	1.22535e-14	4.06777	5.42579
ZC3H12C	-1.35797	8.11216e-21	3.64875e-20	3.50524	4.86321
MACIR	-1.35771	2.86663e-69	7.75033e-68	4.77111	6.12881
ZNF304	-1.35763	5.19623e-19	2.11831e-18	1.75003	3.10766
FAM161B	-1.35605	4.17853e-65	1.00359e-63	1.75719	3.11325
C1QA	-1.35443	8.23191e-22	3.90746e-21	6.0382	7.39263
ZFPM2	-1.3535	8.01225e-17	2.88585e-16	1.04601	2.39951
MTM1	-1.35313	2.69145e-76	8.68461e-75	4.41544	5.76857
ZSCAN18	-1.35272	8.7255e-18	3.30896e-17	3.03258	4.3853
OASL	-1.35237	1.39305e-19	5.87583e-19	3.92697	5.27934
RSPO3	-1.35146	4.23064e-11	1.09591e-10	1.88525	3.23671
HDC	-1.35027	5.979e-16	2.05574e-15	0.193699	1.54397
SLC9A1	-1.35016	1.63348e-51	2.64403e-50	6.11474	7.4649
MAP4K1	-1.34981	5.15258e-24	2.7217e-23	2.23527	3.58508
ST6GALNAC3	-1.34965	4.07149e-26	2.36714e-25	1.05508	2.40472
GUCY1A1	-1.3475	7.44463e-16	2.54317e-15	3.7544	5.1019
NFASC	-1.34413	1.33069e-22	6.59041e-22	3.66905	5.01318
NRG4	-1.34372	1.3026e-15	4.38822e-15	-1.00722	0.336502
H1-2	-1.34272	1.67434e-14	5.31371e-14	4.45009	5.79282
DPEP2	-1.34272	1.08774e-22	5.41428e-22	0.707483	2.0502
RILP	-1.34255	1.96301e-36	1.80191e-35	3.57896	4.92151
MARCHF8	-1.34213	4.90267e-94	2.36267e-92	5.01883	6.36095
TMPRSS2	-1.34086	5.33641e-46	7.19422e-45	7.70519	9.04605
EFNA5	-1.34051	2.96773e-12	8.28163e-12	2.15996	3.50047
CTSW	-1.34021	1.31555e-14	4.20471e-14	1.51804	2.85825
GPRIN2	-1.33965	1.35384e-23	7.00175e-23	3.12024	4.45989
PNMA8A	-1.339	4.51605e-16	1.56033e-15	0.761897	2.1009
FBLN5	-1.3382	1.26762e-25	7.19513e-25	3.94173	5.27993
LAX1	-1.3382	5.77839e-15	1.87554e-14	0.939	2.2772
TESK2	-1.33817	6.9173e-81	2.51035e-79	2.9061	4.24427
DMPK	-1.33769	8.62437e-38	8.36677e-37	4.80227	6.13997
EDNRB	-1.33733	2.1404e-29	1.47151e-28	3.32309	4.66041
SLC30A4	-1.33724	1.30123e-29	9.02106e-29	3.13518	4.47242
CAPN5	-1.33553	2.18874e-46	3.01368e-45	7.36387	8.6994
SH3GL2	-1.33543	5.03049e-08	1.06379e-07	-1.1862	0.149228
NIPAL4	-1.33456	1.0787e-12	3.07492e-12	-0.317679	1.01688
OLFML1	-1.33418	1.50143e-27	9.36372e-27	2.41118	3.74536
FGF9	-1.33416	3.93478e-11	1.02105e-10	0.059727	1.39389
TINAG	-1.33406	5.7088e-15	1.85454e-14	2.97792	4.31198
ZNF415	-1.33317	5.98093e-15	1.94001e-14	1.44744	2.78062
DENND2A	-1.33227	1.42841e-33	1.16686e-32	3.18151	4.51378
CD207	-1.33194	5.38143e-16	1.85371e-15	-0.625942	0.706001
SLC35G1	-1.33056	2.99006e-57	5.77884e-56	3.41698	4.74754
APLP1	-1.32997	2.51258e-15	8.34696e-15	0.820323	2.15029
TEK	-1.32974	4.49614e-30	3.17943e-29	2.6077	3.93744
HVCN1	-1.32859	4.06889e-37	3.85908e-36	1.65595	2.98454
NLGN3	-1.32825	1.24303e-27	7.79479e-27	0.359981	1.68823
MIPOL1	-1.32786	8.53784e-19	3.42784e-18	2.16962	3.49748
ILK	-1.32724	2.57787e-55	4.72387e-54	3.59877	4.92601
ZEB2	-1.3271	1.26205e-17	4.75206e-17	4.45104	5.77814
FAS	-1.32676	3.87697e-30	2.74813e-29	4.02548	5.35225
LRRK2	-1.32449	1.00152e-11	2.70233e-11	2.04249	3.36698
ZNF418	-1.32447	2.34839e-19	9.75026e-19	-0.804579	0.519895
EVI2A	-1.3238	1.85878e-15	6.21672e-15	2.12848	3.45228
CACNB2	-1.3224	2.65747e-19	1.10027e-18	2.07063	3.39304
SSC5D	-1.3224	4.97316e-12	1.3647e-11	3.83195	5.15435
NCS1	-1.32216	5.22388e-33	4.162e-32	5.04904	6.3712
ZNF831	-1.32178	4.34204e-15	1.42271e-14	-0.102294	1.21949
MEOX2	-1.32164	2.61248e-09	6.02127e-09	0.38456	1.7062
AK5	-1.32101	2.28997e-12	6.42777e-12	-0.40975	0.91126
ACSF2	-1.3196	2.20826e-32	1.71609e-31	5.15873	6.47833
RASGRP4	-1.31872	8.30993e-21	3.72867e-20	0.533702	1.85242
ADAM28	-1.3187	1.28151e-17	4.8241e-17	2.95076	4.26946
ITPKA	-1.31825	6.79924e-19	2.74989e-18	3.87276	5.19101
C16orf54	-1.31691	4.30731e-12	1.18857e-11	1.61779	2.9347
YPEL4	-1.31644	3.78403e-21	1.73407e-20	-0.91747	0.398966
GIMAP5	-1.31619	1.02648e-16	3.6669e-16	-0.0882701	1.22792
TMIGD2	-1.31583	4.05653e-18	1.57209e-17	-0.479669	0.836162
PPP1R14D	-1.31506	1.95574e-21	9.10001e-21	5.29129	6.60635
TWIST2	-1.31492	3.10974e-16	1.08453e-15	0.537967	1.85288
CGN	-1.31421	7.56459e-51	1.19703e-49	6.93839	8.25259
MAN1A1	-1.31366	2.33377e-33	1.88364e-32	5.9523	7.26596
KCTD9	-1.31187	1.72056e-41	1.95695e-40	4.60114	5.91301
PLPP7	-1.31033	1.27613e-22	6.32653e-22	0.541156	1.85148
SSTR1	-1.3103	5.3251e-16	1.83559e-15	2.85251	4.1628
PHGR1	-1.31017	2.94498e-11	7.70669e-11	7.89013	9.2003
MUC12	-1.30889	5.20252e-09	1.17393e-08	7.81819	9.12707
NNAT	-1.30862	3.09124e-07	6.1804e-07	2.23217	3.54079
TSC22D3	-1.30847	5.1594e-33	4.11284e-32	5.57636	6.88483
DCLK2	-1.30737	6.6225e-25	3.64741e-24	1.60534	2.91271
SNX24	-1.30684	4.60049e-34	3.81907e-33	2.49048	3.79731
LPP	-1.30678	2.24471e-25	1.25919e-24	7.11085	8.41763
TAGAP	-1.30671	4.62646e-19	1.88915e-18	2.43169	3.7384
PREX2	-1.30589	1.19608e-19	5.06084e-19	1.61679	2.92268
CYP26B1	-1.30586	8.7297e-18	3.3097e-17	1.46184	2.76771
NCAM2	-1.30567	9.21036e-13	2.63257e-12	0.484584	1.79026
SLC6A9	-1.30435	4.00437e-29	2.71649e-28	4.24966	5.55401
CASD1	-1.30333	4.37398e-46	5.93446e-45	4.34355	5.64688
FBLN2	-1.30143	1.26328e-12	3.58868e-12	5.50945	6.81088
GASK1A	-1.30037	1.70434e-13	5.08903e-13	0.32976	1.63013
CIPC	-1.29994	8.28208e-129	8.65711e-127	4.81854	6.11848
CCR7	-1.29965	2.33314e-15	7.75954e-15	1.59216	2.89181
ZNF385D	-1.29683	6.37194e-12	1.74018e-11	-0.316079	0.980756
TNFSF12	-1.29683	6.58095e-37	6.19411e-36	3.49653	4.79337
SUCLG2	-1.29506	1.18592e-65	2.88566e-64	6.90988	8.20494
HSD17B11	-1.29297	5.63676e-55	1.01784e-53	6.73966	8.03263
CACNA1A	-1.29249	1.95444e-19	8.16257e-19	-0.253953	1.03854
PRKG1	-1.29075	5.89295e-23	2.98021e-22	3.17859	4.46935
CLMN	-1.29072	4.05653e-53	6.96082e-52	5.7605	7.05122
LTBP4	-1.29052	2.48138e-26	1.45176e-25	7.0746	8.36513
CCL11	-1.29039	3.0847e-12	8.59672e-12	2.38471	3.67511
CCL5	-1.29028	9.15654e-15	2.94689e-14	4.25229	5.54257
CPEB3	-1.2893	2.68099e-48	3.87854e-47	2.38179	3.67109
ITGB7	-1.28834	7.92837e-18	3.01746e-17	2.38984	3.67818
MAGI2	-1.28776	3.54868e-29	2.41509e-28	1.5644	2.85216
ACADM	-1.28739	7.27855e-44	9.06338e-43	5.27027	6.55767
ARHGAP15	-1.28675	7.87289e-27	4.73298e-26	1.89727	3.18401
PPARGC1B	-1.28675	4.34322e-47	6.08173e-46	4.24214	5.52889
SYTL2	-1.28643	1.97859e-31	1.4795e-30	5.91103	7.19746
LXN	-1.28564	3.19031e-37	3.03744e-36	3.98153	5.26716
NIPAL1	-1.28539	1.70634e-42	2.0181e-41	4.76202	6.04741
USP51	-1.28361	3.07491e-24	1.64531e-23	-0.172463	1.11115
GIMAP4	-1.28326	1.8984e-26	1.11817e-25	3.5824	4.86565
P2RY13	-1.28318	1.65052e-14	5.24104e-14	1.38104	2.66421
CD101	-1.28258	7.66226e-37	7.17998e-36	1.10546	2.38804
SMPD3	-1.28215	2.37313e-28	1.54493e-27	5.32809	6.61025
ZNF540	-1.28148	8.42202e-25	4.61455e-24	-0.453856	0.82762
SOBP	-1.28119	3.97049e-19	1.62487e-18	2.10581	3.387
RGL1	-1.28049	1.09529e-35	9.81724e-35	3.74522	5.02571
CD302	-1.27992	5.21096e-23	2.64522e-22	2.19035	3.47027
MRC1	-1.27809	7.51229e-12	2.04195e-11	4.02552	5.3036
CD96	-1.27799	2.08284e-18	8.19389e-18	2.06891	3.3469
GRAMD1C	-1.2754	3.53693e-23	1.80718e-22	2.70275	3.97816
C1QTNF3	-1.27511	9.63153e-19	3.86172e-18	2.28836	3.56347
CKM	-1.27407	3.0655e-11	8.01218e-11	-1.05892	0.21515
KLHDC1	-1.27192	5.31376e-29	3.57859e-28	0.20666	1.47858
A2M	-1.26996	3.87463e-27	2.36283e-26	8.12331	9.39327
TUBA1A	-1.26916	7.46889e-24	3.91319e-23	6.32502	7.59418
CSF1R	-1.26905	5.56623e-19	2.26479e-18	5.04331	6.31236
ADAMTSL4	-1.269	6.90424e-20	2.95756e-19	3.00503	4.27403
WWTR1	-1.26898	1.86267e-19	7.79466e-19	4.77589	6.04487
SOX5	-1.26751	2.13774e-15	7.12245e-15	0.0107919	1.2783
ARHGAP10	-1.26687	1.16482e-19	4.9328e-19	3.0957	4.36257
SLC46A3	-1.26636	4.36582e-33	3.48772e-32	4.87516	6.14152
ARHGEF18	-1.26558	6.83967e-56	1.27287e-54	2.35058	3.61616
ATP8A1	-1.2649	4.13533e-21	1.89038e-20	5.05112	6.31602
TMEM273	-1.26479	2.48124e-23	1.2748e-22	2.31159	3.57638
NEDD4L	-1.26466	5.80479e-63	1.30744e-61	6.01546	7.28012
URAD	-1.26455	1.83887e-05	3.21639e-05	2.82793	4.09248
CD52	-1.26302	6.45777e-19	2.61464e-18	3.41521	4.67822
RGS5	-1.26295	1.89935e-20	8.37803e-20	5.22753	6.49048
SCIMP	-1.26236	2.46874e-18	9.67868e-18	1.43639	2.69875
MYZAP	-1.26221	1.38582e-32	1.08318e-31	1.97075	3.23295
F2RL1	-1.26122	2.67244e-56	5.0275e-55	6.55037	7.8116
HSD3B1	-1.26092	7.84883e-08	1.63693e-07	-0.632512	0.628411
EPHA3	-1.26084	9.32422e-15	2.99955e-14	2.03309	3.29394
ACAT1	-1.25933	5.22708e-48	7.49619e-47	5.83261	7.09194
EHD2	-1.25921	2.06873e-21	9.61368e-21	5.66981	6.92902
KIF13B	-1.25897	5.51949e-42	6.37059e-41	6.4053	7.66426
ARHGEF6	-1.25878	1.95842e-25	1.10109e-24	3.3597	4.61848
NCKAP1L	-1.25854	2.11975e-20	9.32805e-20	4.11313	5.37167
RAP1A	-1.25797	1.48088e-80	5.32219e-79	5.88137	7.13934
EPB41L4B	-1.25783	2.7322e-44	3.45435e-43	6.70347	7.96131
FLI1	-1.25688	4.26132e-28	2.73221e-27	3.04711	4.30399
SLC35D1	-1.25683	6.54763e-53	1.11325e-51	5.99737	7.2542
VPS35L	-1.25574	6.22183e-27	3.75715e-26	4.67003	5.92577
RIMKLB	-1.25412	7.09682e-16	2.4277e-15	2.31511	3.56923
CPQ	-1.25406	1.20355e-31	9.05899e-31	4.18262	5.43668
APBA1	-1.25313	9.09366e-24	4.7427e-23	2.70889	3.96202
LTF	-1.25263	1.61826e-11	4.30618e-11	2.40198	3.6546
FAM180A	-1.25255	5.57299e-12	1.52704e-11	-0.193511	1.05904
ADAM11	-1.25075	3.42854e-14	1.06911e-13	-1.05352	0.197231
TGFBR3	-1.24982	7.72276e-20	3.29678e-19	4.38255	5.63238
ROR2	-1.24904	9.30322e-14	2.82619e-13	3.28144	4.53049
SIPA1L2	-1.24888	1.94787e-34	1.64461e-33	5.25471	6.50359
EBI3	-1.24845	1.92236e-19	8.03309e-19	0.729126	1.97758
ATL1	-1.24837	1.9561e-40	2.12862e-39	2.44634	3.69471
P2RX4	-1.2458	2.78918e-50	4.308e-49	5.36719	6.61299
RCAN1	-1.24412	1.93518e-52	3.24563e-51	5.23578	6.4799
CYSLTR2	-1.24353	9.64682e-16	3.27586e-15	-0.334215	0.909313
ZNF568	-1.24351	8.08418e-18	3.0736e-17	0.824478	2.06799
FGF13	-1.2429	9.1057e-12	2.465e-11	1.60174	2.84464
SPTBN4	-1.24269	3.0185e-11	7.89352e-11	-0.332584	0.910108
NEURL1	-1.24251	3.5284e-09	8.0622e-09	3.74559	4.9881
FBLIM1	-1.24248	6.05724e-86	2.42338e-84	6.46373	7.70621
KCNG1	-1.24166	7.99092e-08	1.66516e-07	1.24798	2.48964
MARCO	-1.24072	4.83679e-06	8.87532e-06	2.3947	3.63542
DOCK2	-1.24021	4.06007e-17	1.48836e-16	3.62167	4.86188
SLMAP	-1.23937	7.07481e-54	1.24421e-52	6.01623	7.2556
GPR162	-1.23907	3.21527e-29	2.19221e-28	0.615929	1.85499
ZNF582	-1.23792	1.6006e-19	6.72262e-19	-0.45645	0.781473
ADH6	-1.23752	7.39576e-11	1.88682e-10	3.17189	4.4094
TMOD2	-1.23751	1.01315e-18	4.06e-18	3.17061	4.40812
FOXN3	-1.2371	7.67492e-44	9.54893e-43	5.47135	6.70845
LIPH	-1.23663	4.94745e-31	3.6408e-30	5.95532	7.19195
TSHZ1	-1.23623	2.38393e-53	4.12408e-52	4.76364	5.99988
GRIK2	-1.23355	2.00905e-10	4.98836e-10	-0.880127	0.353427
FGFR1	-1.23316	1.2448e-21	5.84887e-21	4.97854	6.21171
LY86	-1.23238	5.04849e-21	2.2958e-20	1.25321	2.48559
RASSF2	-1.23232	2.35453e-22	1.15189e-21	3.7599	4.99222
GNAL	-1.23173	5.39235e-24	2.84734e-23	2.32084	3.55257
VAMP2	-1.23021	1.84384e-49	2.77566e-48	5.08644	6.31665
MIER1	-1.22999	2.33723e-44	2.96255e-43	5.44869	6.67868
CDO1	-1.22989	1.69496e-07	3.45439e-07	-0.267593	0.962302
RNASEL	-1.22927	7.0704e-51	1.12122e-49	3.68678	4.91606
CD33	-1.22926	7.42016e-20	3.17208e-19	0.780257	2.00952
TENM2	-1.22884	1.81568e-09	4.22681e-09	-0.676527	0.55231
TUBB2B	-1.22878	2.44466e-09	5.64501e-09	1.50751	2.73629
ATOH1	-1.22806	5.74987e-07	1.12921e-06	4.32268	5.55073
STARD9	-1.22795	4.99865e-20	2.15997e-19	2.76378	3.99173
TBC1D9	-1.22791	2.61276e-25	1.46179e-24	3.84977	5.07767
SDK1	-1.22699	3.72489e-14	1.15958e-13	2.62812	3.85511
GBP3	-1.22692	9.7392e-19	3.90383e-18	5.70593	6.93285
RBM47	-1.22555	2.24405e-74	6.89616e-73	7.26752	8.49307
EPHA10	-1.22522	5.11638e-28	3.26494e-27	4.04863	5.27385
CLCN2	-1.22519	1.13043e-28	7.49063e-28	5.34105	6.56624
GLOD5	-1.22369	3.14464e-20	1.37646e-19	0.928383	2.15208
EAF2	-1.22343	1.20052e-48	1.75906e-47	1.48351	2.70694
SUSD2	-1.22317	1.09927e-12	3.13116e-12	2.64544	3.86862
ZNF726	-1.2231	7.67875e-11	1.95734e-10	-1.0268	0.196299
ACVR1C	-1.22232	3.14282e-16	1.09556e-15	2.68352	3.90584
C1QTNF12	-1.22169	6.71479e-12	1.83111e-11	2.15626	3.37794
LGR4	-1.22156	5.5692e-44	6.97584e-43	6.18284	7.4044
PTK2B	-1.2211	1.66296e-45	2.19017e-44	5.7615	6.9826
HSD17B6	-1.22009	7.86721e-13	2.25866e-12	1.71478	2.93487
MESP2	-1.22007	2.18056e-14	6.87033e-14	-0.628536	0.591533
VSTM4	-1.21974	9.30183e-21	4.16743e-20	3.11285	4.33259
GPR183	-1.21809	7.50852e-16	2.5644e-15	2.84894	4.06702
RBKS	-1.21782	1.90514e-53	3.3035e-52	2.23621	3.45403
GOLM1	-1.21761	1.22746e-37	1.18614e-36	8.124	9.34161
AOX1	-1.21691	8.87986e-08	1.84547e-07	2.3152	3.53211
LARGE1	-1.21683	8.05938e-52	1.32037e-50	4.60157	5.8184
MGAT4A	-1.21677	1.76222e-43	2.16708e-42	5.9458	7.16257
SLC31A2	-1.21638	7.72595e-27	4.64653e-26	0.164397	1.38077
LITAF	-1.21546	2.47576e-80	8.79131e-79	7.24249	8.45795
WNT2B	-1.21512	7.0685e-26	4.05088e-25	2.72826	3.94338
MYCT1	-1.21458	9.9813e-26	5.6916e-25	1.80132	3.0159
PDE1B	-1.21418	3.02059e-15	9.97212e-15	0.967169	2.18134
TUBB6	-1.21386	1.41749e-20	6.29557e-20	4.92916	6.14302
TYRP1	-1.21359	1.806e-10	4.49546e-10	0.189809	1.4034
ANTXR2	-1.21266	8.23765e-30	5.7648e-29	6.06816	7.28082
HK2	-1.2126	2.88483e-33	2.31958e-32	7.32384	8.53644
FAM214A	-1.21243	1.53179e-42	1.81311e-41	4.05666	5.26909
TIAM1	-1.21218	2.63406e-14	8.27282e-14	2.0478	3.25998
PPP1R36	-1.21217	6.63117e-20	2.84552e-19	1.8861	3.09828
SLC18A2	-1.20977	7.59496e-22	3.61205e-21	-0.447885	0.761883
TFCP2L1	-1.20923	9.79758e-18	3.70794e-17	6.13702	7.34625
GNG11	-1.20921	3.92852e-27	2.39372e-26	3.54345	4.75265
LMO2	-1.20734	2.47997e-33	1.99838e-32	2.51435	3.7217
CDH23	-1.20702	2.03489e-16	7.15733e-16	0.907201	2.11422
C3orf80	-1.20694	1.38597e-14	4.42504e-14	1.10617	2.3131
KITLG	-1.20693	2.08408e-24	1.12242e-23	4.73642	5.94336
BDKRB2	-1.20437	1.18299e-36	1.10365e-35	4.28728	5.49165
CROT	-1.20423	2.10643e-41	2.39218e-40	3.79876	5.00298
CSF2RB	-1.20348	4.76805e-15	1.55817e-14	3.68943	4.89291
STK32A	-1.20261	1.73033e-10	4.31651e-10	-0.575227	0.627378
APBB1IP	-1.20179	6.42459e-18	2.46091e-17	2.55545	3.75724
SEPTIN6	-1.20145	5.65104e-38	5.50744e-37	4.71626	5.9177
ST8SIA6	-1.20119	1.39896e-10	3.50696e-10	-0.189083	1.01211
PHLDB2	-1.20023	1.71048e-13	5.10633e-13	3.57513	4.77536
PEX11A	-1.20017	7.47726e-54	1.31343e-52	3.72237	4.92253
TRPC6	-1.199	1.63843e-20	7.25298e-20	0.697681	1.89668
IGSF9B	-1.19837	4.6125e-12	1.27043e-11	1.47315	2.67151
MPC1	-1.19607	1.33504e-45	1.77562e-44	5.14448	6.34055
MARVELD3	-1.19557	8.7561e-65	2.0895e-63	5.24163	6.4372
CBX6	-1.19542	7.45537e-20	3.18538e-19	4.98264	6.17806
PDE6G	-1.19423	1.29449e-18	5.15677e-18	-1.03201	0.162221
FAM110D	-1.19267	6.68653e-24	3.50824e-23	0.0373715	1.23005
SLAMF1	-1.18904	3.91943e-19	1.60442e-18	1.21062	2.39966
PDZD3	-1.18804	1.33075e-13	4.00413e-13	3.07242	4.26045
OTC	-1.18765	1.2299e-05	2.18838e-05	1.71275	2.90041
HCFC2	-1.18757	4.19091e-39	4.28118e-38	3.02007	4.20764
TRAT1	-1.1874	1.94656e-12	5.48043e-12	-0.554295	0.633106
WDFY4	-1.1873	5.16556e-15	1.68437e-14	2.80782	3.99512
AKAP7	-1.18691	3.31585e-16	1.15371e-15	3.46174	4.64865
FFAR4	-1.1869	1.05086e-08	2.3239e-08	4.21424	5.40114
CFH	-1.18655	5.52263e-14	1.70421e-13	4.68953	5.87608
GPR146	-1.18531	3.85394e-23	1.96442e-22	-0.391337	0.793976
CACNA2D3	-1.18466	5.82322e-16	2.00311e-15	-0.614361	0.5703
IL6ST	-1.18454	5.66901e-30	3.98981e-29	6.03525	7.21979
MYORG	-1.18434	1.07353e-45	1.43296e-44	6.38125	7.56559
RP11-314N13.10	-1.18413	7.78466e-11	1.98297e-10	-0.553369	0.630757
PNMA1	-1.18379	2.26967e-28	1.48147e-27	4.52066	5.70445
AHNAK2	-1.18346	1.28198e-09	3.01511e-09	5.11037	6.29383
IGSF3	-1.18125	4.77135e-46	6.45589e-45	4.77127	5.95252
ZER1	-1.18057	2.19697e-74	6.76549e-73	5.80265	6.98322
TNS2	-1.18023	4.11532e-34	3.42398e-33	5.07199	6.25222
FLRT1	-1.17994	6.69351e-13	1.92841e-12	-0.53173	0.648208
APCDD1L	-1.17978	3.41387e-08	7.29514e-08	-0.513626	0.66615
CD163	-1.17916	2.94646e-10	7.23837e-10	4.66006	5.83923
BTC	-1.17719	2.72551e-29	1.86342e-28	2.99619	4.17338
DOCK10	-1.1769	6.87143e-17	2.48278e-16	3.14014	4.31703
SAMD13	-1.17679	1.04731e-19	4.44021e-19	2.95238	4.12917
ZCCHC24	-1.17663	1.84634e-19	7.73065e-19	4.64872	5.82535
MXRA7	-1.17642	2.67056e-22	1.3005e-21	5.37754	6.55396
SYT11	-1.1744	6.6165e-22	3.15987e-21	3.45912	4.63352
GP1BA	-1.17354	7.80875e-19	3.14191e-18	-0.143171	1.03037
DCHS2	-1.17309	5.83511e-06	1.06336e-05	0.280414	1.45351
EFS	-1.17291	4.38853e-20	1.90465e-19	1.74742	2.92033
TMEM140	-1.1723	1.40997e-52	2.37551e-51	3.86176	5.03406
DHDDS	-1.17215	5.06462e-92	2.32738e-90	5.24454	6.4167
TMEM63C	-1.17181	1.58311e-09	3.70224e-09	3.1151	4.28691
SAMD4A	-1.17142	3.22071e-21	1.4782e-20	3.87668	5.0481
SOSTDC1	-1.1713	5.99941e-08	1.26096e-07	2.74744	3.91874
ZFYVE28	-1.17097	2.28732e-30	1.63855e-29	3.67067	4.84164
MITF	-1.17069	4.43036e-14	1.37372e-13	2.74415	3.91485
PELI2	-1.17067	1.11371e-19	4.71771e-19	3.45434	4.62501
SOCS2	-1.17016	1.02566e-30	7.44446e-30	3.38112	4.55128
FBXO27	-1.17015	7.00391e-11	1.79055e-10	-0.0942889	1.07586
RNASE1	-1.16996	5.10717e-20	2.20558e-19	6.90318	8.07314
SASH3	-1.16983	1.64768e-19	6.91643e-19	3.5315	4.70132
MFSD6L	-1.1678	7.68751e-13	2.2075e-12	1.75841	2.92622
C3orf18	-1.16724	9.1425e-27	5.47186e-26	1.54231	2.70955
KCND3	-1.16716	2.75867e-10	6.78941e-10	2.50279	3.66995
SPECC1	-1.16652	9.10496e-34	7.49556e-33	4.82198	5.9885
EPAS1	-1.16596	9.66248e-49	1.4186e-47	7.15337	8.31933
RASSF8	-1.16527	6.23584e-12	1.70364e-11	2.85666	4.02194
TCEAL3	-1.16487	1.65294e-22	8.14562e-22	2.63945	3.80432
LRRC75A	-1.16441	2.05226e-39	2.12573e-38	4.55333	5.71774
VLDLR	-1.16377	2.65686e-15	8.81246e-15	2.93793	4.10171
CPT1A	-1.16354	6.84331e-56	1.27287e-54	7.20575	8.36929
ARHGAP28	-1.16344	8.46572e-17	3.03959e-16	0.963308	2.12675
TRPC1	-1.163	1.16488e-15	3.9314e-15	1.0285	2.1915
C1QB	-1.16281	3.35441e-14	1.04732e-13	6.46556	7.62837
KLHL4	-1.1618	1.16574e-12	3.31794e-12	-0.67189	0.489909
MUC4	-1.16172	1.72392e-07	3.51004e-07	6.65321	7.81493
ABCC9	-1.16098	1.11971e-10	2.82315e-10	1.98688	3.14786
C1QC	-1.15952	2.11026e-14	6.65731e-14	6.45797	7.61749
GABARAP	-1.15901	1.44143e-24	7.81132e-24	4.93252	6.09152
IL10	-1.15895	1.44627e-13	4.3438e-13	-0.921546	0.2374
DIP2C	-1.15816	9.30522e-27	5.562e-26	4.08202	5.24019
LPCAT3	-1.15741	2.08412e-52	3.49149e-51	4.40469	5.56211
A1CF	-1.15547	2.07671e-16	7.30096e-16	4.69435	5.84982
FLRT2	-1.15531	4.54357e-11	1.17451e-10	2.48725	3.64256
PDGFRA	-1.1538	1.16257e-18	4.64622e-18	5.0085	6.1623
LRRC1	-1.15355	9.36242e-89	3.99329e-87	5.3721	6.52565
CD40LG	-1.15288	1.65206e-15	5.53907e-15	-0.10648	1.0464
BCL2L15	-1.15189	2.19154e-20	9.64109e-20	5.4724	6.62429
NDRG4	-1.14905	5.31884e-22	2.55411e-21	2.17154	3.32059
DERL3	-1.14902	2.71924e-14	8.53314e-14	4.0774	5.22642
AHRR	-1.14809	8.11872e-17	2.92136e-16	0.893327	2.04141
SH3BGRL	-1.14789	4.0676e-28	2.60913e-27	6.14792	7.29581
RPS6KA6	-1.14718	4.57553e-09	1.03782e-08	2.93398	4.08115
NDNF	-1.1449	2.29843e-11	6.05637e-11	2.54722	3.69212
ITGB1BP2	-1.14475	2.66071e-18	1.04093e-17	-0.18563	0.95912
NDRG1	-1.14384	3.61519e-24	1.92814e-23	8.58082	9.72466
ITGAL	-1.14324	3.16397e-15	1.04408e-14	3.64429	4.78754
GAB1	-1.14309	1.05702e-42	1.25715e-41	4.69952	5.84261
CTSS	-1.14303	4.56887e-42	5.28984e-41	7.92157	9.0646
KCNJ5	-1.14255	6.22299e-10	1.49317e-09	0.413297	1.55585
COL4A5	-1.14202	1.61395e-10	4.03026e-10	2.13986	3.28187
SLITRK5	-1.1416	5.27716e-06	9.6476e-06	-0.74435	0.397252
PAFAH2	-1.14128	7.51865e-56	1.39499e-54	4.92031	6.06159
PLD4	-1.14031	4.89566e-13	1.42483e-12	0.774522	1.91483
BIN2	-1.13878	3.80224e-33	3.04569e-32	2.8154	3.95418
PHYHIP	-1.13878	5.33622e-11	1.3739e-10	0.570425	1.7092
TOM1L2	-1.13815	3.27948e-51	5.25107e-50	5.60274	6.74089
CEACAM3	-1.13773	2.06393e-12	5.80427e-12	-0.0702069	1.06752
TRPA1	-1.13744	5.42755e-09	1.22266e-08	3.09264	4.23008
FCGR2B	-1.13712	3.47167e-10	8.4865e-10	1.90497	3.04209
PDE4C	-1.13651	5.14382e-11	1.32529e-10	3.5913	4.72781
MARCKS	-1.13623	9.27824e-43	1.10439e-41	7.47438	8.61061
XCR1	-1.13531	2.98344e-08	6.40023e-08	0.0973403	1.23265
NRXN2	-1.13495	3.49661e-09	7.99695e-09	2.57504	3.70999
PTGER3	-1.13465	3.77996e-10	9.20525e-10	2.03433	3.16898
ENPP1	-1.13367	3.40055e-16	1.18262e-15	3.35614	4.48981
LGALS3	-1.13307	5.5465e-32	4.24146e-31	9.66938	10.8024
CAPN2	-1.13277	2.89343e-47	4.07469e-46	7.88613	9.0189
SLC39A5	-1.13263	8.00928e-12	2.17334e-11	6.4887	7.62133
PROM2	-1.13183	1.97662e-08	4.30067e-08	4.99377	6.1256
AP3S2	-1.1318	7.13219e-87	2.9244e-85	4.61907	5.75087
AXL	-1.13065	3.95979e-20	1.72366e-19	4.8501	5.98075
TENT5A	-1.1301	8.92254e-22	4.22717e-21	4.87138	6.00148
PLCL1	-1.13002	2.54688e-15	8.45901e-15	1.42383	2.55385
SFTPA2	-1.12982	2.41165e-06	4.52428e-06	1.2164	2.34622
AKAP2	-1.12966	1.71013e-16	6.03903e-16	-0.868708	0.260949
ST3GAL4	-1.12658	8.52296e-10	2.02419e-09	5.54616	6.67274
GNAZ	-1.12524	2.11243e-16	7.41951e-16	1.84195	2.96719
CACNA1C	-1.12489	1.84352e-12	5.20019e-12	4.12735	5.25223
DUSP1	-1.1245	1.21728e-15	4.10451e-15	6.79317	7.91767
SCN1B	-1.12393	6.24395e-19	2.53152e-18	1.46801	2.59194
NPR3	-1.12389	3.2275e-06	5.99948e-06	1.73653	2.86042
BST1	-1.12385	2.48719e-15	8.26446e-15	2.29292	3.41677
SOWAHA	-1.12326	1.89242e-15	6.32641e-15	4.2198	5.34306
DPY19L2	-1.12305	2.90693e-09	6.67815e-09	-0.861572	0.261476
LHFPL4	-1.12297	0.000124082	0.000202257	-0.464258	0.658709
PNMA8B	-1.12272	1.08192e-14	3.46994e-14	-0.301254	0.821469
RAI2	-1.12207	2.18954e-12	6.15053e-12	2.93728	4.05935
EMCN	-1.12136	2.96297e-19	1.22063e-18	2.3656	3.48696
NRP2	-1.12106	2.91932e-14	9.14358e-14	5.13096	6.25202
AIF1	-1.12045	7.03533e-19	2.83996e-18	3.40011	4.52056
HCLS1	-1.11873	9.05877e-20	3.8527e-19	4.44143	5.56017
NAALAD2	-1.11769	4.5605e-14	1.41318e-13	-0.645116	0.472575
CHD5	-1.11743	3.21602e-11	8.39083e-11	-0.589494	0.52794
PDE8A	-1.11711	5.31783e-66	1.309e-64	5.30652	6.42364
HLA-DOB	-1.11634	1.07395e-13	3.2512e-13	0.792891	1.90923
PACSIN2	-1.1161	3.119e-85	1.22474e-83	6.58211	7.69821
ABCA5	-1.11601	1.71347e-17	6.40632e-17	4.16219	5.27821
BMF	-1.11599	9.63418e-29	6.40682e-28	4.04927	5.16526
CNTNAP1	-1.11596	6.38564e-15	2.06948e-14	3.10197	4.21793
FAM3D	-1.11557	2.17841e-11	5.75135e-11	7.94779	9.06335
SFRP2	-1.11516	5.13967e-05	8.66124e-05	6.03845	7.15362
BHLHE41	-1.11496	1.90458e-13	5.67208e-13	4.2952	5.41016
STOM	-1.11406	1.35628e-22	6.7149e-22	6.24062	7.35468
OLFML3	-1.113	3.18907e-14	9.97164e-14	4.43608	5.54908
PRSS36	-1.11288	1.77527e-22	8.73394e-22	1.4651	2.57798
IL11RA	-1.11172	8.06219e-28	5.1009e-27	2.68425	3.79597
TPSD1	-1.11066	2.47822e-05	4.28421e-05	0.550386	1.66105
NPTXR	-1.1095	7.18679e-08	1.50371e-07	2.63725	3.74675
SLC46A1	-1.10753	8.95849e-24	4.67384e-23	2.66231	3.76984
BTBD3	-1.10678	2.92051e-44	3.68616e-43	5.30403	6.41082
THSD7A	-1.10677	2.14104e-10	5.31251e-10	1.05449	2.16126
CYP4F12	-1.10576	4.03064e-16	1.39521e-15	4.61855	5.72431
KLK1	-1.1052	3.60591e-10	8.80305e-10	5.60264	6.70784
LDOC1	-1.10497	6.25019e-16	2.14501e-15	1.66393	2.7689
EHHADH	-1.10485	3.41294e-32	2.62478e-31	4.36428	5.46913
PINLYP	-1.10464	5.29872e-22	2.54527e-21	-0.366453	0.738186
ARHGAP25	-1.10449	1.61473e-21	7.54642e-21	2.72259	3.82708
PRX	-1.10447	1.08987e-22	5.42303e-22	1.56651	2.67097
PCSK7	-1.10343	1.78598e-38	1.77796e-37	5.71613	6.81955
MDGA1	-1.10324	2.97299e-12	8.29476e-12	1.57896	2.6822
CIART	-1.10285	9.75933e-13	2.78626e-12	0.447211	1.55006
BAG2	-1.10158	3.23351e-11	8.43498e-11	3.7349	4.83649
ADGRL2	-1.10157	1.15355e-16	4.11788e-16	3.4664	4.56797
CHRNA7	-1.10149	2.78391e-06	5.19833e-06	-0.204427	0.897067
JAKMIP2	-1.10019	1.36481e-11	3.64677e-11	-0.460593	0.639596
PTPRC	-1.10016	3.82202e-11	9.92482e-11	4.90754	6.0077
TCP11L1	-1.09993	1.80861e-53	3.1398e-52	2.83605	3.93599
SMIM31	-1.09979	1.07804e-11	2.90405e-11	3.96296	5.06275
EFHD1	-1.09798	3.84824e-16	1.33457e-15	1.38328	2.48127
ZNF132	-1.09743	4.9318e-37	4.65962e-36	0.835069	1.9325
CHST15	-1.09707	1.45648e-15	4.89439e-15	4.02799	5.12506
RHOH	-1.09704	1.84352e-13	5.49575e-13	2.18521	3.28226
FAT4	-1.09651	1.35351e-12	3.84133e-12	3.45518	4.55169
CDKN1A	-1.09615	8.1899e-21	3.67926e-20	7.36364	8.45979
CTSF	-1.09587	1.98384e-15	6.62605e-15	4.0529	5.14877
SDHD	-1.0956	4.36248e-38	4.27126e-37	6.25859	7.35419
TBC1D1	-1.09495	1.15446e-47	1.6382e-46	5.78379	6.87874
S1PR1	-1.09455	3.42257e-22	1.65909e-21	3.51096	4.60551
ABHD5	-1.09394	1.92186e-61	4.18273e-60	3.71858	4.81252
ZDBF2	-1.0934	4.55949e-09	1.03481e-08	1.56305	2.65646
LY96	-1.09229	2.14127e-13	6.36167e-13	1.18794	2.28023
PCDHGC3	-1.09144	6.99905e-13	2.01292e-12	3.19512	4.28656
DNAJB4	-1.08985	3.49988e-24	1.86866e-23	3.33544	4.4253
PRNP	-1.08875	7.5838e-22	3.6079e-21	6.03358	7.12233
AKT3	-1.08809	1.98069e-13	5.89402e-13	3.68503	4.77312
VCL	-1.08805	5.13538e-40	5.46804e-39	7.44983	8.53788
FKBP5	-1.08762	8.68716e-29	5.79261e-28	5.63589	6.72351
SCP2	-1.08752	2.33185e-49	3.49613e-48	6.98193	8.06945
MAN1C1	-1.08723	2.16658e-18	8.5143e-18	2.8772	3.96443
C2orf72	-1.08716	1.44864e-15	4.86916e-15	4.73118	5.81833
CGRRF1	-1.08715	2.75074e-37	2.62567e-36	2.89264	3.9798
KBTBD11	-1.08636	4.0219e-24	2.13509e-23	5.01259	6.09894
H3C6	-1.08602	6.1409e-19	2.49042e-18	-0.314366	0.771652
PCDHB4	-1.08595	1.53739e-11	4.0939e-11	0.222677	1.30862
CSRNP3	-1.085	9.41454e-09	2.09004e-08	0.59859	1.68359
PLD1	-1.08477	2.2739e-29	1.55968e-28	4.95713	6.0419
DENND5B	-1.08467	3.59517e-20	1.56812e-19	3.36375	4.44842
FNIP2	-1.08402	1.6605e-33	1.34977e-32	5.32452	6.40855
AQP11	-1.0836	1.03115e-29	7.17553e-29	1.87765	2.96125
TMEM30B	-1.08323	1.72517e-47	2.43982e-46	6.02006	7.10329
CYTL1	-1.08296	6.65631e-10	1.59123e-09	-0.699167	0.383794
MYO15B	-1.08286	2.12909e-18	8.37143e-18	7.2605	8.34335
AXDND1	-1.08176	3.76944e-06	6.97715e-06	1.50879	2.59055
SLC25A42	-1.08051	1.51558e-37	1.45793e-36	2.81198	3.89249
SLC47A1	-1.08048	8.35409e-11	2.12292e-10	0.518616	1.59909
PLXNA2	-1.07985	1.32917e-36	1.23459e-35	5.92182	7.00167
SP140	-1.07768	1.25891e-10	3.1639e-10	1.50553	2.58321
RPS6KA5	-1.07726	2.61056e-23	1.34032e-22	3.67848	4.75575
SESN2	-1.07687	1.23001e-39	1.2848e-38	4.60709	5.68396
SOWAHB	-1.0764	1.81311e-31	1.35782e-30	3.7481	4.8245
TUBB2A	-1.07584	1.05319e-20	4.70857e-20	3.52023	4.59607
FAM162A	-1.07535	1.01345e-43	1.25251e-42	6.15927	7.23463
CACNB1	-1.07498	1.09987e-22	5.46915e-22	2.74444	3.81942
ARHGAP42	-1.07478	1.09093e-25	6.20649e-25	3.44462	4.51939
ZFHX4	-1.07407	4.06786e-06	7.50053e-06	1.45566	2.52973
TNFSF8	-1.07328	2.35142e-12	6.59525e-12	0.143155	1.21643
RFX6	-1.07281	0.000124006	0.000202155	-0.791335	0.28147
LRRC4B	-1.07232	1.0544e-14	3.38388e-14	0.311759	1.38407
RAB23	-1.07185	6.77507e-22	3.23352e-21	3.7211	4.79294
STK17B	-1.07173	7.15322e-30	5.01536e-29	5.31539	6.38712
GNG12	-1.07167	4.51303e-40	4.8192e-39	7.11464	8.18631
RAVER2	-1.07121	4.91596e-46	6.63946e-45	5.44632	6.51753
FRMD4B	-1.07102	2.85365e-32	2.20264e-31	4.03838	5.10939
KLF8	-1.07083	1.38933e-13	4.17614e-13	1.1591	2.22993
SPTLC3	-1.07049	5.8496e-11	1.50113e-10	2.53984	3.61033
PDLIM2	-1.06883	7.47831e-25	4.10961e-24	4.00885	5.07768
NBEAL1	-1.06821	5.35278e-12	1.46752e-11	3.61407	4.68229
PRPH2	-1.06815	7.33602e-16	2.50722e-15	-0.789554	0.278596
MAGI3	-1.06805	4.52549e-40	4.82903e-39	4.6389	5.70695
PBXIP1	-1.06784	2.35205e-35	2.06944e-34	6.3673	7.43513
CLDN7	-1.06726	4.79746e-36	4.34465e-35	8.38667	9.45392
TMEM54	-1.06717	1.12875e-18	4.51348e-18	7.78773	8.8549
ZNF829	-1.06715	7.97636e-11	2.03006e-10	0.0950893	1.16223
TJP3	-1.06562	6.6722e-25	3.67342e-24	6.69413	7.75975
RARRES2	-1.06331	2.69364e-14	8.45459e-14	5.59208	6.65539
CKMT1B	-1.06322	4.88025e-20	2.10942e-19	4.139	5.20222
NSG1	-1.06302	2.11317e-11	5.58508e-11	1.91578	2.9788
MRO	-1.05984	3.22689e-08	6.91151e-08	-0.820569	0.239272
TP53I3	-1.05977	1.41694e-36	1.31202e-35	4.98842	6.04818
IMPA1	-1.05973	1.58154e-28	1.04193e-27	4.81566	5.87539
RASSF6	-1.05953	7.69051e-20	3.28395e-19	4.58696	5.64649
CDIP1	-1.05774	1.68052e-14	5.33219e-14	3.91998	4.97772
WDR7	-1.0577	1.48602e-35	1.32475e-34	3.70063	4.75832
TRABD2B	-1.05736	1.96368e-11	5.20016e-11	0.877471	1.93483
ARRB1	-1.05709	8.18638e-43	9.77557e-42	5.20409	6.26118
GAREM2	-1.05693	7.78235e-20	3.32126e-19	2.12079	3.17772
AKAP9	-1.05574	5.95082e-23	3.00845e-22	5.91012	6.96585
FGFBP1	-1.05526	1.61892e-08	3.54471e-08	3.53128	4.58654
VDR	-1.05487	1.09845e-38	1.10067e-37	6.70194	7.75681
EPHA4	-1.05325	2.13902e-08	4.64378e-08	3.00584	4.05909
SULT4A1	-1.05277	0.000153374	0.000247907	-0.262708	0.79006
ATP8B2	-1.05223	8.84098e-17	3.16896e-16	3.90135	4.95358
PODN	-1.05193	7.86411e-11	2.00287e-10	4.27965	5.33158
MYO1D	-1.05178	4.72553e-36	4.28211e-35	8.67168	9.72347
POLD4	-1.04991	2.22046e-43	2.71933e-42	4.69643	5.74634
C22orf23	-1.0495	3.56383e-22	1.72587e-21	-0.142683	0.906816
ZNF772	-1.04921	1.71449e-09	4.00192e-09	1.04511	2.09432
RAB30	-1.04863	1.9997e-20	8.80756e-20	3.65122	4.69985
STPG1	-1.04811	1.53941e-51	2.49722e-50	3.32965	4.37776
IL10RB	-1.04719	8.12631e-48	1.15757e-46	5.63358	6.68077
NEO1	-1.04674	9.19019e-30	6.41326e-29	6.9476	7.99435
MIDEAS	-1.04664	1.43834e-48	2.10545e-47	5.32992	6.37656
TRAK2	-1.04591	5.46584e-66	1.3432e-64	5.5925	6.63841
PTGFR	-1.04579	9.72908e-10	2.30427e-09	0.931284	1.97708
BHLHA15	-1.0457	3.5092e-11	9.13967e-11	0.134557	1.18026
MAB21L3	-1.04515	4.77757e-12	1.31394e-11	0.949949	1.9951
TMEM59	-1.04498	1.13772e-50	1.78323e-49	8.17329	9.21827
KANK4	-1.04477	2.01097e-07	4.07438e-07	0.561297	1.60607
PIP5K1B	-1.04339	1.61051e-34	1.36365e-33	5.63004	6.67342
RETNLB	-1.04184	0.000316625	0.000498955	4.20493	5.24677
ROS1	-1.04167	2.52525e-05	4.36246e-05	-0.569702	0.47197
TAL1	-1.04127	1.642e-16	5.8029e-16	0.469242	1.51051
MPND	-1.04065	3.79847e-35	3.31457e-34	4.73816	5.77881
CD69	-1.0398	4.29192e-09	9.75723e-09	2.00664	3.04644
B2M	-1.03914	1.58068e-26	9.34001e-26	11.2208	12.2599
SECISBP2L	-1.03864	2.9941e-29	2.04611e-28	4.87472	5.91337
CD8A	-1.03864	2.98552e-09	6.85128e-09	2.8735	3.91214
NECTIN3	-1.03851	7.71378e-18	2.9388e-17	4.61889	5.6574
HGD	-1.03749	1.24381e-10	3.12702e-10	3.37759	4.41508
[truncated: 82 more rows]
