# Supplementary material for: Establishment and external verification of an oxidative stress-related gene signature to predict clinical outcomes and therapeutic responses of colorectal cancer
Source: Front Pharmacol. 2023 Feb 13;13:991881. doi: 10.3389/fphar.2022.991881 (PMC9968941; doi:10.3389/fphar.2022.991881)
Supplement: Supplementary file 2 [file Table3.XLSX]

## Sheet: Sheet1
gene	os_cox_pvalue
A2M	0.61608
ABCB1	0.805194
ABCC1	0.382376
ABCC2	0.765407
ABCC8	0.629619
ABCG2	0.919739
ACADM	0.036608
ACADS	0.944934
ACE	0.0583058
ACO2	0.254694
ACOX1	0.00352699
ADA	0.179126
ADH1C	0.717995
ADIPOQ	0.137043
ADRB1	0.307997
ADRB2	0.528862
AGRN	0.00288892
AGT	0.228455
AGTR1	0.225714
AIF1	0.951822
AKAP9	0.901352
ALB	0.270327
ALDH1A1	0.0621016
AMPD1	0.320241
ANGPT1	0.521802
ANGPT2	0.373484
ANK2	0.197928
AOC3	0.0116439
AOX1	0.889721
APOA1	0.325496
APOB	0.71026
APOH	0.0879861
AQP1	0.165268
AR	0.324898
AREG	0.11481
ASPA	0.110714
AURKA	0.0933945
B2M	0.461824
BACH2	0.229361
BBC3	0.332978
BCHE	0.0767773
BCL2	0.805524
BCL2L1	0.322012
BDKRB2	0.265757
BDNF	0.943732
BIRC5	0.0183826
BLK	0.504971
BMP2	0.428
BMP4	0.762576
BMP6	0.641695
BRCA1	0.0036507
BRCA2	0.0487904
CACNA1A	0.377049
CACNA1C	0.237042
CACNA2D1	0.24628
CALB1	0.0385787
CALB2	0.00651358
CALCA	0.753339
CAMK4	0.445044
CAPN2	0.669255
CARS2	0.734949
CASP7	0.3833
CASQ2	0.0554327
CAV1	0.402112
CCL11	0.1804
CCL5	0.750824
CCNA2	0.0179688
CCNB1	0.0247625
CCND1	0.70594
CCNF	0.00234924
CCR7	0.185184
CD36	0.196423
CD40LG	0.682154
CD44	0.602538
CD46	0.399142
CD55	0.858182
CD69	0.343252
CD79A	0.46395
CDC25C	0.000685929
CDK1	0.338471
CDK2	0.456766
CDK4	0.544264
CDKN1A	0.53828
CDKN2A	0.00367848
CDKN2B	0.289487
CDKN3	0.35567
CEBPB	0.175431
CFH	0.89598
CFI	0.700055
CHEK1	0.0179233
CHGA	0.74009
CLU	0.0195523
CNR1	0.20095
COL2A1	0.390622
COMT	0.461324
CP	0.886095
CPQ	0.772518
CPT1A	0.237594
CPT2	0.000921232
CR1	0.873876
CR2	0.933607
CRP	0.574627
CRYAB	0.0073022
CSF3	0.868907
CTLA4	0.16814
CTSG	0.289462
CX3CR1	0.568262
CXCL1	0.0176003
CXCL12	0.320448
CXCL2	0.0354401
CXCL8	0.106788
CYP2D6	0.58174
CYP2E1	0.015065
CYP3A4	0.600477
CYP4F2	0.379225
DAO	0.617812
DES	0.140998
DMD	0.103089
DMPK	0.00102297
DRD2	0.917321
DRD4	0.000854301
DRD5	0.322747
DUSP1	0.998488
E2F1	0.710899
ECE1	0.785143
EDNRA	0.882605
EDNRB	0.149927
EHHADH	0.280453
EIF4EBP1	0.407076
ENC1	0.505712
EPAS1	0.605546
EPHA3	0.842264
EPHA4	0.654865
EPHX2	0.197518
ETFDH	0.330656
EZH2	0.238656
F2	0.26843
F5	0.400121
F8	0.747102
FABP1	0.911362
FANCD2	0.0456233
FAS	0.171702
FASN	0.344635
FCGR2B	0.0880881
FCGR3A	0.562184
FGF2	0.403723
FGF7	0.752925
FGFR1	0.629988
FKBP1B	0.45192
FKBP5	0.0344066
FMO1	0.858062
FMO2	0.087992
FMO3	0.98728
FMO4	0.297006
FOXJ1	0.698511
FOXM1	0.970974
FOXP3	0.2022
GAD1	0.105427
GAL	0.19469
GAP43	0.0327773
GDF15	0.248451
GDNF	0.747799
GLA	0.0243644
GLS2	0.786558
GP1BA	0.307754
GPT	0.940835
GPX2	0.582652
GPX3	0.00470622
GRIN2A	0.164471
GRIN2B	0.0542565
GSN	0.176551
GSTA1	0.887375
GSTA2	0.527841
GSTM1	0.0197847
GSTM2	0.0427218
GSTM5	0.350618
GSTP1	0.157422
GTPBP3	0.414645
GZMB	0.51337
H2AX	0.819427
HAMP	0.00599249
HBB	0.926768
HDAC9	0.966054
HK2	0.919466
HMOX1	0.696546
HP	0.407251
HPX	0.564642
HSP90AB1	0.511749
HSPA6	0.565476
HSPB2	0.486246
HSPD1	0.123869
HTR3A	0.916516
IGF1	0.404987
IGF2	0.740436
IGF2BP1	0.0763213
IL10	0.813507
IL11	0.427472
IL16	0.725596
IL1A	0.0946665
IL1B	0.572637
IL1RN	0.364875
IL23A	0.860199
IL6R	0.595986
IRAK1	0.385469
ITGA2	0.0675488
ITGAL	0.686454
ITGB3	0.463789
ITPR1	0.588063
JAZF1	0.175604
KCNJ5	0.0640589
KCNMA1	0.361176
KCNQ1	0.0932275
KCNT1	0.0404075
KIT	0.710758
KL	0.656366
KLF4	0.266153
LCN2	0.681624
LEP	0.0031387
LGALS3	0.422858
LOX	0.520012
LPO	0.610829
LRRK2	0.381959
LTF	0.42785
MAOA	0.546112
MAOB	0.653989
MAP2	0.0416342
MAPK10	0.555867
MAPT	0.253798
MB	0.670563
MET	0.718092
MIF	0.966286
MKI67	0.293631
MMP1	0.0124397
MMP13	0.978342
MMP14	0.0963525
MMP3	0.0176794
MMP7	0.983961
MMP8	0.819623
MMP9	0.952717
MSRB3	0.257837
MUC5AC	0.67853
MYC	0.0408449
MYLK	0.336446
NAT2	0.00910035
NCAM1	0.461414
NCF1	0.662076
NDRG1	0.160371
NEFH	0.804547
NEFL	0.609991
NGB	0.50839
NGFR	0.0235232
NME1	0.0320671
NOD2	0.315098
NOS1	0.227635
NOX4	0.0559131
NPY	0.583507
NQO1	0.828076
NR1H4	0.760255
NR3C1	0.924274
NR3C2	0.111068
NRG1	0.00088707
NTHL1	0.306388
NUDT1	0.326687
ODC1	0.0666622
OLR1	0.199396
OPRD1	0.39392
OSM	0.585135
OTC	0.323248
OXTR	0.265587
PAH	0.127404
PCNA	0.137417
PDE5A	0.652655
PDIA2	0.387235
PENK	0.56094
PF4	0.216716
PGAM5	0.357831
PIK3CG	0.377207
PINK1	0.691861
PLAU	0.571736
PLCG1	0.68651
PLD1	0.496037
PLG	0.342965
PNPT1	0.442768
PPARGC1A	0.00158285
PRDX4	0.185265
PRDX6	0.851433
PRKAA2	0.553029
PRKCB	0.405129
PRKCG	0.803127
PRKG1	0.787158
PRKN	0.177492
PRNP	0.0530362
PRPH	0.0777696
PTGIS	0.0266911
PTGS1	0.633705
PTK2B	0.587402
PTPRC	0.316229
PTX3	0.858566
PYCR1	0.603156
PYGM	0.0207195
RBP4	0.922059
RCAN1	0.624044
REN	0.548871
RHOD	0.0796209
RNF112	0.00919519
RPS6KA5	0.0907946
RYR1	0.426363
RYR3	0.756325
S100A9	0.959309
S100B	0.246732
SCARA3	0.0890508
SCARB1	0.63639
SCN4A	0.0972113
SCN4B	0.521678
SCP2	0.0338273
SDHD	0.118996
SELENOP	0.0439294
SELL	0.775739
SERPINE1	0.0579997
SERPINH1	0.0771147
SESN2	0.563317
SFTPB	0.75533
SGK1	0.728305
SIGMAR1	0.818762
SLC11A2	0.66459
SLC18A2	0.109724
SLC1A1	0.313584
SLC22A5	0.128987
SLC25A20	0.817915
SLC25A27	0.313187
SLC2A1	0.464591
SLC2A4	0.983168
SLC5A7	0.538077
SLC7A1	0.902332
SLC7A11	0.130459
SLC8A1	0.818737
SMPD1	0.0927636
SNAP25	0.112761
SNCA	0.568233
SNCAIP	0.832551
SOD3	0.816624
SORD	0.282373
SOX2	0.0772682
SPARC	0.361893
SPP1	0.0391009
SST	0.674885
SYP	0.137864
TACR1	0.330499
TAZ	0.0615366
TEK	0.797425
TERT	0.159536
TF	0.630392
TH	0.134615
TIMP1	0.000543617
TLR3	0.299634
TLR7	0.453725
TMEM161A	0.576144
TNFRSF10B	0.196836
TNFRSF11B	0.410629
TNFSF10	0.369925
TNFSF11	0.112741
TNFSF4	0.603861
TP53INP1	0.9214
TP73	0.811112
TPH1	0.867794
TPM1	0.188344
TPO	0.861241
TRAP1	0.00131684
TREM2	0.135795
TRPA1	0.00718152
TRPM2	0.47512
TRPV4	0.0231562
TTN	0.931882
TTR	0.545788
TXNIP	0.319984
TYRP1	0.722216
UCHL1	0.113853
UCN	0.00495375
UGT1A1	0.990419
VCL	0.683701
VDR	0.840573
VEGFA	0.198175
VIP	0.316372
VIPR1	0.414151
VNN1	0.695619
VTN	0.916316
XDH	0.0742538
