# Supplementary material for: Establishment and external verification of an oxidative stress-related gene signature to predict clinical outcomes and therapeutic responses of colorectal cancer
Source: Front Pharmacol. 2023 Feb 13;13:991881. doi: 10.3389/fphar.2022.991881 (PMC9968941; doi:10.3389/fphar.2022.991881)
Supplement: Supplementary file 6 [file Table1.XLSX]

## Sheet: Sheet1
Gene Symbol	Relevance score	Gene Symbol	Relevance score	Gene Symbol	Relevance score	Gene Symbol	Relevance score	Gene Symbol	Relevance score
KIT	7	DECR1	8.25	GFM2	9.92	HTR2C	12.35	APOA1	16.69
NDUFA13	7.01	NR1H2	8.26	SETX	9.92	ENO1	12.36	CYGB	16.76
MAPK13	7.01	HBEGF	8.27	ADAMTS13	9.93	LAMP2	12.37	CCND1	16.8
TNFSF4	7.02	AKAP9	8.28	GHRL	9.94	ITGB1	12.37	PDHA1	16.81
LEPQTL1	7.02	MIR34C	8.3	KCNMA1	9.94	SERPINA1	12.37	ASS1	16.88
MIR185	7.03	MSR1	8.3	MIR125A	9.95	S100B	12.37	LRRK2	16.9
ALS3	7.04	RPA1	8.31	H2AX	9.96	LOC110973015	12.37	HTR2A	16.92
ALS7	7.04	RCAN1	8.32	FOXP3	9.96	REST	12.4	DRD2	16.94
OXTR	7.05	FTH1	8.32	KRT8	9.97	PIK3R1	12.4	SLC6A3	16.96
DHFR	7.05	CYP11A1	8.32	PLA2G2A	9.98	CDC42	12.4	MAPKAPK2	17.07
ACACA	7.05	CHGA	8.33	BRF2	9.98	CXCL12	12.4	ARG1	17.08
GPX8	7.05	PLCB1	8.33	MIR200B	9.98	DAO	12.41	GGT1	17.1
BGLAP	7.06	SENP3	8.33	FKRP	9.98	BAK1	12.41	SLC25A4	17.11
TAZ	7.07	RRM2B	8.33	ADPRS	9.99	HCRT	12.41	NPY	17.12
MAPK12	7.08	PDK1	8.34	H4-16	9.99	ADORA2A	12.43	GBA	17.2
YBX1	7.08	SNCB	8.34	ALAD	9.99	MTHFR	12.46	BMP6	17.24
SFXN4	7.09	MIR107	8.34	MIR181A1	10	CSF3	12.47	HSPD1	17.28
SLC4A1	7.09	MIR181C	8.36	MT-ND4	10.01	BRCA1	12.47	CYP1B1	17.3
HPSE	7.09	CAPN3	8.36	NDUFB9	10.01	GNAS	12.48	NOX1	17.34
RPTOR	7.09	RNASE3	8.36	IGF2	10.02	SIGMAR1	12.48	HP	17.35
MTA1	7.1	PRPH	8.37	ACTN2	10.04	IREB2	12.5	LEP	17.37
CD274	7.1	CFI	8.37	ISCU	10.04	TGFBR1	12.5	BLVRB	17.4
ENDOG	7.1	LAMP1	8.39	XIAP	10.05	CARS2	12.51	NOS1AP	17.42
BMP4	7.1	BLOC1S1	8.39	CFLAR	10.05	CALM3	12.52	FARS2	17.5
MTTP	7.11	PML	8.39	GSTA2	10.06	MAP2	12.56	HRAS	17.53
TCF7L2	7.11	CCK	8.39	NLRP3	10.07	MIF	12.56	CALCA	17.54
TLR6	7.11	TIMP2	8.4	QDPR	10.08	CTSD	12.56	RAC1	17.59
VDR	7.12	TRAF2	8.41	CASP2	10.1	MAPKAPK3	12.58	SNAP25	17.61
CPQ	7.12	STIP1	8.42	SRF	10.12	PAH	12.59	PRKAA2	17.63
NFU1	7.12	NOSTRIN	8.42	PKLR	10.13	OXR1	12.6	PRKAA1	17.66
GADD45G	7.12	MYLK	8.43	TYMP	10.14	CACNB4	12.61	EPO	17.66
FMO4	7.13	GSTM5	8.43	SCO1	10.14	PXN	12.61	MSRB2	17.68
BBC3	7.14	TPK1	8.43	PTS	10.14	HTR3A	12.62	LOX	17.68
AREG	7.14	SLC2A4	8.43	THBS1	10.19	IGF2R	12.62	NDUFB8	17.72
HK1	7.15	HLA-A	8.44	SYP	10.2	CASP7	12.65	PDE5A	17.73
PIK3R2	7.15	UNG	8.44	TYK2	10.2	GSTO2	12.66	CRYAB	17.74
ATG5	7.16	IL3	8.46	GRN	10.21	ANG	12.66	EGFR	17.83
POU5F1	7.16	RORA	8.46	OPTN	10.22	EPHA3	12.66	RPS27A	17.83
SIRT6	7.16	MDH1	8.46	GRIA1	10.22	PTPN22	12.67	MDM2	17.85
MIR214	7.17	RUNX2	8.46	PIK3CB	10.22	MRPS16	12.67	THBD	17.87
JAZF1	7.18	SCARA3	8.46	IKBKB	10.23	GLUD2	12.74	NDUFV1	17.87
FADD	7.18	PDIA3	8.47	CEBPB	10.23	CREBBP	12.75	CTLA4	17.89
BCL2A1	7.2	DDC	8.47	CD80	10.23	SLC25A13	12.75	MIR22	17.96
IL11	7.2	GSTM4	8.47	C4B	10.23	SIRT3	12.75	MAPK9	17.98
SELENOT	7.2	PIGA	8.48	PPP1R15A	10.23	GSTA4	12.77	NGF	18
MAP3K11	7.2	BRCA2	8.48	ACSL4	10.24	IDH2	12.79	IL2	18.07
CYP4F2	7.21	UNC13A	8.49	EIF2B3	10.24	TOR1A	12.84	SRC	18.08
MIR24-2	7.21	VPS13C	8.49	PLA2G4A	10.25	DCTN1	12.84	CREB1	18.08
ASPA	7.22	TNFSF11	8.49	TUBA1B	10.26	MIR17	12.86	ATF6	18.21
ROCK1	7.24	CYP2C8	8.5	STK11	10.27	C12orf65	12.86	MIR146A	18.25
NEDD8	7.26	SERPINF1	8.5	MMP3	10.27	EPHX1	12.88	TLR2	18.3
GAA	7.27	DYSF	8.51	GRM5	10.29	TGFBR2	12.88	ATM	18.34
ATP5PD	7.27	PSIP1	8.51	DRD3	10.29	BCHE	12.91	SDHD	18.43
PEPD	7.28	TPI1	8.52	SMARCA4	10.3	ERCC6	12.93	IL1A	18.48
CAPN2	7.29	PDGFRB	8.52	NTRK1	10.31	NFE2L1	12.93	NDUFS3	18.56
PTPRC	7.3	CAMK2G	8.52	ECE1	10.31	EIF2AK2	12.94	MT-ATP6	18.57
CYP20A1	7.3	EPHX2	8.53	LYN	10.32	ADM	12.95	MT-CYB	18.6
MKI67	7.31	CR1	8.53	ELK1	10.32	H2AC18	12.96	CDKN1A	18.61
SORL1	7.31	CYP3A5	8.54	ALDH3A1	10.35	COL2A1	12.98	OSGIN1	18.63
MIR210	7.31	AGRN	8.54	PDCD1	10.37	TRPV1	12.99	SLC1A3	18.66
SORD	7.33	NR2C2	8.57	CCS	10.38	VIP	13	ATF4	18.67
MUC5AC	7.33	XRCC6	8.58	SIL1	10.39	SYK	13	GTPBP3	18.69
ALDH3A2	7.33	PPP3CA	8.59	IL5	10.4	A2M	13.01	RHOA	18.71
CHCHD2	7.33	UBQLN1	8.59	PSEN2	10.41	ALOX5	13.01	PPARA	18.75
PLD1	7.34	FOXO4	8.6	ARG2	10.41	CD44	13.02	ABL1	18.77
C5	7.34	MAPK7	8.6	IDO1	10.42	IAPP	13.02	KDR	18.82
MIR222	7.35	NES	8.6	DYNLL1	10.44	PRKCA	13.03	SPP1	18.82
TNFRSF11B	7.36	FTL	8.6	MTR	10.45	SNCAIP	13.04	ACAD9	18.93
TNFRSF10A	7.37	BACH1	8.61	PDIA2	10.45	S100A8	13.04	AGT	18.99
FABP1	7.37	SCGB1A1	8.61	SLPI	10.46	NAGS	13.04	TRPM2	18.99
PFKM	7.37	FMO2	8.61	SLC1A1	10.46	HNRNPA1	13.04	GSTT1	19.01
PYCR2	7.38	APC	8.63	EIF2B4	10.46	ATP13A2	13.05	PIK3CA	19.12
IL6R	7.38	MYD88	8.63	ADAM17	10.48	SLC25A3	13.07	PRDX1	19.19
SUMO1	7.39	HERPUD1	8.64	CAMP	10.48	DAPK1	13.08	HMGB1	19.19
TEK	7.4	CYP17A1	8.64	CYP2A6	10.48	TTR	13.09	CLU	19.2
SLC7A1	7.4	TYRP1	8.65	HDAC1	10.48	EIF4E	13.11	PIK3CG	19.26
FIG4	7.4	XRCC5	8.65	CD79A	10.52	DLST	13.14	CDKN3	19.29
GLT8D1	7.4	FKBP1B	8.66	CYP27A1	10.52	CRYAA	13.14	HBB	19.45
LBR	7.41	MMP14	8.66	RXRA	10.54	UBE2L3	13.16	NDUFA12	19.49
CXCL16	7.41	TMEM161A	8.67	PTPN1	10.55	NEFH	13.16	SELP	19.5
OSM	7.42	ALOX15	8.68	EP300	10.57	G3BP1	13.17	ATP5F1A	19.57
GRIN1	7.42	SOX2	8.68	CXCR3	10.57	ADH1C	13.21	SERPINE1	19.6
DYRK1A	7.42	ASL	8.68	NAT2	10.59	DNMT1	13.21	C1QBP	19.63
MIR181A2	7.42	CCNF	8.68	EDNRA	10.59	MRPS22	13.23	PRDX3	19.65
DNM2	7.43	DIABLO	8.69	PFN1	10.59	TFAM	13.24	TXNRD1	19.72
TACO1	7.43	MMP7	8.69	MT-ND3	10.6	OSGIN2	13.24	SLC22A5	19.73
GIGYF2	7.43	TRPV4	8.7	NTHL1	10.6	CCL3	13.25	MSRB1	19.74
C5AR1	7.44	PGK1	8.7	KCNJ2	10.61	SCN4A	13.26	AGER	19.79
ALDH3B1	7.44	NDUFA1	8.7	NRG1	10.62	UCHL1	13.26	PRL	19.82
CCR7	7.44	IL23A	8.7	CHCHD10	10.63	MIR195	13.27	LDLR	19.85
MUC1	7.45	ATXN1	8.71	BECN1	10.64	FGFR1	13.29	CTNNB1	19.87
CANX	7.45	JUNB	8.71	CLEC4A	10.66	OXT	13.3	TRDN	19.88
ADH1A	7.45	HSPA14	8.71	COQ2	10.66	MIR34A	13.32	CASQ2	19.93
FRZB	7.46	CD86	8.72	EIF4EBP1	10.67	AKR1A1	13.34	PC	19.94
EEF2	7.47	GAL	8.72	SGK1	10.7	OPA1	13.34	CALM1	19.94
ZFAND1	7.47	FGF7	8.73	ANGPT1	10.7	VARS2	13.34	ETFB	20.01
UBQLN4	7.47	SCP2	8.73	SOCS3	10.71	SLC1A2	13.35	SHC1	20.05
PKD1	7.47	BCL6	8.73	UCP1	10.71	CRHR1	13.36	COMT	20.07
MIR200C	7.47	SULT1A3	8.74	MIR93	10.72	POR	13.37	ANXA5	20.11
TNIP1	7.48	GADD45A	8.74	AIF1	10.73	PRKG1	13.37	MMP2	20.24
SCN4B	7.49	GSN	8.75	IL15	10.73	TGFB3	13.37	TH	20.37
IL16	7.5	MDH2	8.75	TRIM21	10.75	KCNJ5	13.37	SELE	20.42
H3C14	7.5	IL2RB	8.76	LTA	10.76	BACE1	13.39	STAT3	20.45
ARNT	7.5	ABCC8	8.76	NAMPT	10.77	SNTA1	13.39	NUDT1	20.47
CYP19A1	7.51	PPIG	8.77	MIR29A	10.77	DRD5	13.41	MT-CO1	20.54
SDC1	7.51	MCU	8.77	MFN2	10.77	SERPINA3	13.41	MIR21	20.55
CACNA2D1	7.52	MLYCD	8.78	CALM2	10.77	HSPA9	13.41	EIF2S1	20.64
AQP1	7.52	CHMP2B	8.78	TIA1	10.78	SCN2A	13.42	EIF2AK3	20.7
CDC25C	7.52	UBC	8.79	RELA	10.79	AMPD1	13.44	TNFRSF1A	20.73
ACTN4	7.53	MSN	8.79	NGFR	10.79	TNFRSF1B	13.47	TERT	20.74
BSG	7.55	PTPN3	8.79	TRAP1	10.8	ITPR1	13.47	IL13	20.85
LYRM4	7.55	NTF4	8.8	HGF	10.81	TSFM	13.47	GDNF	20.89
KL	7.56	SLC19A3	8.8	GAP43	10.82	MT-TK	13.49	SLC2A1	20.92
ANXA11	7.56	CCNB1	8.8	MIR433	10.83	MIR223	13.49	FAS	20.96
AVP	7.56	FMR1	8.8	SLC6A2	10.83	TGFB2	13.52	SOD3	21.02
ABCC3	7.56	HSPA6	8.81	CD4	10.83	UCP3	13.54	MB	21.09
MRAP	7.56	HK2	8.82	MYO9A	10.84	IDH1	13.55	MT-ND1	21.17
FANCD2	7.57	SELL	8.83	PENK	10.86	CSF1	13.55	SDHA	21.2
FIS1	7.57	PRKCZ	8.83	EPRS1	10.86	DNM1L	13.55	CYP1A2	21.25
PGAM5	7.57	PTGIS	8.85	CDH1	10.87	MET	13.57	SDHB	21.29
CAMKK2	7.57	ZC3H12A	8.85	CFTR	10.88	TSC2	13.63	NR3C1	21.3
CFAP410	7.58	AHR	8.87	RPS6KA5	10.89	PLA2G6	13.66	MMP9	21.3
VIPR1	7.58	GLS	8.87	PVALB	10.89	PGD	13.69	TXN2	21.32
ADRB3	7.59	PPOX	8.87	MRPL44	10.89	KCNH2	13.69	OXSR1	21.36
RTN4	7.59	NCAM1	8.88	CTSB	10.91	HMOX2	13.69	HSPA8	21.4
MIR19A	7.6	RETN	8.88	NTS	10.91	PPIF	13.71	C9orf72	21.45
FAAH	7.6	B2M	8.89	ERBB4	10.92	EHHADH	13.73	GFAP	21.51
GLA	7.61	CD55	8.89	EIF4G1	10.93	TXNRD2	13.77	IGF1	21.52
PDE4A	7.61	VKORC1L1	8.89	KLF4	10.93	AKR1B1	13.78	TPO	21.58
TARS2	7.61	SLC25A27	8.89	CYP2B6	10.93	GSTM2	13.79	EGF	21.61
CX3CR1	7.62	EDNRB	8.9	ACE2	10.94	MAP2K3	13.79	MYH7	21.72
NOD2	7.62	PF4	8.91	SESN1	10.94	NGB	13.8	MSRA	21.75
SFTPB	7.62	SMAD2	8.91	NRF1	10.95	MMP1	13.81	CYP2E1	21.76
LANCL1	7.63	SOCS1	8.91	PECAM1	10.95	NCF1	13.81	GCH1	21.77
CD38	7.63	BLK	8.94	KLF2	10.96	MECP2	13.81	ELAC2	21.87
FECH	7.64	PYGM	8.94	GSS	10.96	NPPB	13.87	MAOB	21.96
TPPP3	7.65	CDK6	8.95	EIF2AK1	10.96	SIRT2	13.9	PRDX6	22.03
IL1RAPL2	7.65	MICB	8.95	FLT1	10.96	STAT1	13.92	CYP1A1	22.34
TP53INP1	7.65	PPARD	8.96	RPS6KB1	10.96	ECHS1	13.93	PINK1	22.38
ENC1	7.65	UBQLN2	8.99	OXA1L	10.98	AOC3	13.93	GPX3	22.42
PEX5	7.66	HYOU1	9	ATXN3	10.99	H6PD	13.94	ACADL	22.44
IKBKG	7.66	TACR1	9.01	HLA-B	11.01	FGF2	13.94	SP1	22.49
FYN	7.66	BDKRB2	9.01	ATF3	11.01	GPX2	13.94	NOX4	22.67
ABCG2	7.66	ADRB1	9.02	RAF1	11.03	GLRX2	13.95	CASP9	22.79
MIR199A1	7.67	CTTN	9.03	MALAT1	11.04	OSER1	13.95	F2	22.83
UCN2	7.67	DEPDC5	9.03	ADA	11.04	GSTM3	13.97	ETFA	22.88
CD46	7.68	MIR106B	9.04	MAPK11	11.04	KRIT1	13.97	PPARG	22.88
KIAA0319L	7.68	NQO2	9.04	GRIN2B	11.04	SDHAF1	13.99	HTRA2	22.97
MIR184	7.68	ABCC2	9.04	ANXA2	11.06	OPRM1	14.01	ADIPOQ	23
CXCL2	7.68	SREBF1	9.05	COX6B1	11.08	SESN2	14.05	CYP3A4	23.06
GPX5	7.69	SERPINH1	9.05	HMGCL	11.08	APOH	14.05	ALDH2	23.14
CD28	7.7	H2BC21	9.06	CXCR4	11.08	VDAC1	14.06	FOXO3	23.38
YAP1	7.7	LPA	9.07	CXCL10	11.09	REN	14.07	COX5A	23.46
GADD45B	7.7	VCL	9.07	MMP13	11.09	SST	14.08	SELENON	23.56
EIF2AK4	7.71	MIR145	9.08	MIR122	11.12	ADRB2	14.09	OGG1	23.62
NEK1	7.71	MIR143	9.09	STK39	11.12	NR3C2	14.11	KNG1	23.67
HDAC9	7.71	FASN	9.1	GCLM	11.14	GSK3B	14.11	MTOR	23.71
ACAD8	7.71	CASP4	9.1	TLR3	11.15	KRAS	14.15	CHAT	23.77
MIR203A	7.72	CD34	9.11	BAD	11.15	MYC	14.15	ABCD1	23.89
ADAM10	7.72	KRT18	9.11	TBP	11.17	ADH5	14.15	MTO1	24.03
MT-CO3	7.72	CTSG	9.12	CCN2	11.18	HTR1A	14.15	TLR4	24.05
RAG2	7.73	SLC11A2	9.12	TJP1	11.18	FXN	14.16	BAX	24.15
C3	7.74	ODC1	9.12	ALDH9A1	11.2	NPPA	14.16	PRDX2	24.22
HRH2	7.75	TNFRSF10B	9.13	BIRC5	11.2	PTK2	14.19	POLG	24.4
VEGFC	7.76	CHEK1	9.13	FCGR3B	11.21	CPT1B	14.19	MAPK3	24.43
SLC8A1	7.76	SFTPD	9.13	PDGFRL	11.21	HLA-DRA	14.26	VCAM1	24.45
MRPS34	7.76	CD69	9.14	NLRP1	11.22	UGT1A1	14.28	HSF1	24.45
FCGR3A	7.77	PDLIM4	9.14	KCNE1	11.23	PRKD1	14.3	NCF2	24.62
IL12B	7.78	GH1	9.14	GAD1	11.23	CYB5R3	14.33	PRNP	24.79
CIITA	7.78	LPL	9.14	ENO2	11.24	GPX4	14.34	FOS	24.94
SIAH1	7.79	HNF1A	9.14	PEX12	11.25	GPT	14.35	MAOA	25.05
MIR23B	7.79	SCARB1	9.15	CDKN1B	11.26	FMO3	14.39	APOE	25.05
SET	7.79	PTX3	9.15	GJA1	11.27	F3	14.39	HIF1A	25.17
MIR92A1	7.81	RAD51	9.16	HSPA1B	11.27	TFRC	14.41	CACNA1C	25.18
MMD	7.81	EZH2	9.16	LOC111365141	11.28	JAK2	14.41	CASP8	25.25
ITGA2	7.81	COX15	9.16	FGF1	11.3	MT-TL1	14.41	LMNA	25.28
TLR5	7.81	LGALS1	9.17	DRD4	11.31	IL1R1	14.41	XBP1	25.28
PHYH	7.82	GRIN2A	9.19	IRF1	11.31	MAP2K1	14.45	CRH	25.53
HSPG2	7.82	VAPB	9.2	ATF2	11.31	MT-CO2	14.48	PPARGC1A	25.65
PRDM10	7.82	ELAVL1	9.2	CDK1	11.33	ATP2A2	14.52	CAV1	26.16
RBP4	7.83	HRH1	9.22	RNF112	11.33	PLA2G7	14.52	PON2	26.18
DYNC1H1	7.84	ATR	9.23	HMGCR	11.34	CD40	14.53	BCL2	26.23
HPRT1	7.85	PNKP	9.24	DHCR24	11.34	MAP2K4	14.56	TARDBP	26.28
SPARC	7.85	GFER	9.24	NTRK2	11.34	GSTO1	14.56	MAPK10	26.31
SELENOK	7.85	CDH5	9.25	CXCL1	11.35	TPH1	14.57	HSPA1A	26.33
MAPK8IP1	7.86	MIR24-1	9.25	AHSP	11.35	BCL2L1	14.58	ACE	26.46
TFEB	7.87	ABCA1	9.25	NDUFA6	11.36	ACHE	14.64	APEX1	26.49
TAT	7.88	DAXX	9.25	PLCG1	11.37	CRAT	14.66	OLR1	26.49
HDAC2	7.88	CDH2	9.26	IRAK1	11.37	GCLC	14.68	ESR1	26.5
VNN1	7.88	GZMB	9.27	FMO1	11.38	NFKBIA	14.68	MAP3K5	26.53
MIR142	7.88	CALB2	9.28	HSP90AB1	11.39	SGCB	14.71	VCP	26.6
GDF15	7.89	MUTYH	9.29	ITGAL	11.39	IL4	14.75	AIFM1	26.64
SORCS2	7.89	ERCC8	9.29	AKT2	11.4	UCP2	14.77	ICAM1	26.7
MIR152	7.89	DDAH1	9.3	FDXR	11.41	NR4A2	14.83	CP	26.94
SELENOP	7.89	NDUFS7	9.3	MIR126	11.41	CD40LG	14.86	SCN5A	26.98
ADSL	7.9	NDUFS6	9.31	CCR6	11.42	IL17A	14.88	HSPB1	27.11
NEFL	7.9	ERO1A	9.32	KIF1B	11.43	EGR1	14.89	BDNF	27.3
HPX	7.91	DSP	9.32	DSPP	11.45	LOC110806262	14.9	NFKB1	27.4
OTC	7.92	NDUFA10	9.34	CCNA2	11.46	TRMT10C	14.92	PRDX5	27.52
LCAT	7.92	SUMO2	9.34	CPOX	11.46	PNPT1	14.92	HBG2	27.57
RYR3	7.92	NRAS	9.36	ALDH1A1	11.46	CDKN2A	14.94	CAV3	27.57
ISG15	7.93	IGF2BP1	9.36	HSPB2	11.47	PTK2B	14.96	TYR	27.6
MAP3K1	7.93	CXCL9	9.36	CNTF	11.47	CCL5	15.01	KEAP1	27.7
BCR	7.93	SLC18A2	9.39	MT3	11.48	NPM1	15.05	GSTM1	27.84
SLC25A1	7.94	PIK3C2A	9.39	SDHAF2	11.5	ETS1	15.05	AARS2	27.95
EPHA4	7.94	BCL2L11	9.4	EPAS1	11.5	PRODH	15.1	FOXO1	27.96
MAPKAPK5	7.95	STK4	9.41	LONP1	11.51	ACO1	15.13	PSEN1	27.99
ACTG1	7.95	HNF4A	9.42	ABCC1	11.51	EEF1A1	15.17	DDIT3	28.04
CLIC1	7.97	ALOX12	9.42	SETD2	11.53	OGDH	15.18	GSTP1	28.09
SLC7A11	7.98	GLS2	9.43	E2F1	11.55	TAC1	15.23	CPT1A	28.1
TLR8	7.98	CFH	9.46	MTFMT	11.59	CASP1	15.27	SLC25A20	28.34
NCF4	7.98	F8	9.47	CALB1	11.6	CYP11B2	15.27	GPX1	28.43
DGKQ	7.99	DNAJB1	9.48	MBP	11.61	NDUFAF2	15.28	SQSTM1	28.47
IFNAR1	8	TBK1	9.48	S100A9	11.62	PRKCD	15.29	ETFDH	28.53
MMP8	8	ITIH4	9.49	NDUFS1	11.63	SLC5A7	15.29	HSPA5	28.54
CDKN2B	8	LRPPRC	9.49	IGF1R	11.66	SMAD3	15.31	ACOX1	28.56
TOP1	8	XRCC1	9.5	CHUK	11.67	ENG	15.32	CYP2D6	28.87
ACO2	8.01	TP73	9.5	DNASE1	11.67	GLUL	15.33	VWF	28.87
MIR25	8.02	ANGPT2	9.5	IFNB1	11.7	HSD17B4	15.34	NDUFS4	28.94
CUL3	8.03	AOX1	9.51	VIM	11.7	RAC2	15.4	GAPDH	29.13
DUOX1	8.03	NEAT1	9.51	ANK2	11.72	MT-ND2	15.42	MAPT	29.16
CAMK4	8.04	NME1	9.52	MAP2K7	11.73	PON3	15.42	PARP1	29.43
CUL1	8.04	DES	9.53	CR2	11.74	ATXN2	15.44	VEGFA	29.48
CYB5A	8.04	TRPA1	9.54	DLG4	11.75	PTEN	15.46	RYR2	29.56
IGF2BP2	8.04	TGFA	9.55	DRD1	11.76	TSPO	15.47	CCL2	29.85
UBE2D2	8.04	MAP3K7	9.55	PCNA	11.77	ELANE	15.48	HADHB	29.98
FAM120A	8.05	EPX	9.56	ADCY10	11.78	SDHC	15.49	RYR1	30.4
AQP4	8.05	PLG	9.56	PLAT	11.79	TUFM	15.55	CYBB	30.6
PDGFB	8.05	INSR	9.56	TSC1	11.8	ERN1	15.57	GFM1	30.79
MIR27A	8.05	RHOD	9.57	ELN	11.81	POMC	15.59	HSPA4	31.1
KCNE2	8.06	GP1BA	9.57	MBL2	11.82	DBH	15.61	PTGS2	31.12
HAMP	8.07	LGALS3	9.58	BMP2	11.83	CYP2C9	15.63	SNCA	31.58
BACH2	8.08	CYC1	9.58	LCN2	11.85	GPX7	15.63	IFNG	31.62
PPP5C	8.09	BAG3	9.58	GLUD1	11.86	P4HB	15.64	NQO1	31.87
AURKA	8.1	PARK12	9.59	TNFSF10	11.88	FUS	15.69	HSP90AA1	31.95
TLR7	8.1	STAT4	9.6	DMD	11.89	MT-ND5	15.7	EDN1	32.13
PTPA	8.11	NR1H4	9.6	MCL1	11.89	FASLG	15.7	TGFB1	32.32
WRN	8.11	DNAH8	9.6	NOL3	11.9	HLA-DRB1	15.74	JUN	32.45
TTPA	8.12	MT-ND6	9.6	CST3	11.91	MIR155	15.75	CYBA	32.63
RARA	8.12	NDUFA9	9.61	CBS	11.92	TF	15.8	CXCL8	32.79
UCN	8.12	FCGR2B	9.61	NDUFS8	11.92	CHKB	15.81	CRP	33.11
PKP2	8.13	CSK	9.62	CHKA	11.96	CDK2	15.87	ALB	33.45
KCNT1	8.13	STK24	9.63	DDAH2	11.99	CD36	15.9	SIRT1	33.85
ATXN8OS	8.13	AR	9.63	NTF3	11.99	HFE	15.91	ACADS	33.91
PARK10	8.13	GYG1	9.64	ACTB	12	ACP1	15.95	HADH	34.03
PARK16	8.13	PRKD2	9.69	PRKAB1	12	GSTA1	15.97	AKT1	34.11
PARK21	8.13	PPIA	9.69	STUB1	12.02	NOTCH1	16.03	INS	34.82
MGMT	8.14	CDK4	9.71	FCGR2A	12.02	DUSP1	16.05	IL10	35.03
LIN28B	8.15	TPT1	9.71	ITGB2	12.04	PRDX4	16.08	ACADVL	35.49
SMPD1	8.15	COA8	9.72	MATR3	12.05	PTPN11	16.08	TXN	35.54
GRM1	8.15	IRF5	9.72	APOB	12.06	AGTR1	16.12	CASP3	35.93
DMPK	8.15	F5	9.72	STK25	12.06	HSP90B1	16.13	G6PD	36.15
PYCR1	8.16	SCO2	9.72	TLR9	12.06	SLC18A3	16.13	MAPK1	36.3
UTRN	8.16	PKM	9.74	CSF2	12.07	FN1	16.15	SLC6A4	36.52
MIR148B	8.17	GLO1	9.74	APAF1	12.08	PRKCB	16.18	ACADM	37.37
FOXJ1	8.18	MYH6	9.74	PDYN	12.08	CNR1	16.19	IL1B	37.44
MIR144	8.19	MME	9.75	OPRD1	12.09	TREM2	16.22	CYCS	38.24
CCR5	8.2	FOXM1	9.75	TNFAIP3	12.09	NDUFV2	16.23	MAPK8	38.51
SLC40A1	8.2	ACOX2	9.76	ABCB1	12.09	GLRX	16.24	HADHA	38.55
ITGB3	8.2	JAK1	9.78	TGM2	12.1	ITGAM	16.27	PRKN	38.63
CCL11	8.21	H19	9.78	ACTA1	12.12	TECRL	16.27	IL6	38.95
MECOM	8.21	NDRG1	9.78	MIR23A	12.14	IL1RN	16.28	PON1	40.21
MIR20A	8.21	PEX11B	9.79	GRB2	12.17	CACNA1S	16.28	PARK7	40.56
DUSP19	8.22	ERBB2	9.79	HSD17B10	12.21	HTT	16.31	GSR	42.22
VASP	8.22	FKBP5	9.82	MRPS14	12.23	PLAU	16.33	XDH	43.46
HAO1	8.22	MIR133B	9.82	MIR132	12.24	TIMP1	16.35	APP	43.81
MIR9-1	8.22	TPM1	9.82	LTF	12.26	CDK5	16.36	MAPK14	44.95
FH	8.22	MIR221	9.82	CCL4	12.26	CALR	16.41	MPO	45.08
CYP21A2	8.23	VHL	9.83	NDUFS2	12.26	MGST1	16.45	SOD2	48.82
CACNA1A	8.23	IL2RA	9.84	BTD	12.26	SUOX	16.46	CPT2	49.36
BRAF	8.23	MSH2	9.84	IFNA1	12.26	PTGS1	16.5	NFE2L2	54.46
NOSIP	8.23	C4A	9.86	RB1	12.27	CYP2C19	16.58	TP53	57.5
KLRK1	8.23	RAB5A	9.86	SMAD4	12.27	TREX1	16.61	NOS1	58.58
ESR2	8.24	PLAUR	9.86	MAP2K6	12.31	TTN	16.61	HMOX1	60.47
PIK3C3	8.24	NEIL1	9.87	SRXN1	12.31	DLD	16.63	TNF	63.9
VTN	8.24	SPR	9.88	LPO	12.31	ADCYAP1	16.67	CAT	70.77
IL33	8.25	LCK	9.88	HBA1	12.32	CS	16.67	NOS2	71.08
CXCR1	8.25	MSRB3	9.89	IRS1	12.32	TXNIP	16.67	SOD1	80.41
PRKCG	8.25	GLE1	9.89	SLC17A5	12.34	IL18	16.67	NOS3	82.97
TALDO1	8.25	TAF15	9.91	KCNQ1	12.34	GCDH	16.67
